# Supplementary material for: Genetic architecture of threshold reaction norms for male alternative reproductive tactics in Atlantic salmon (Salmo salar L.)
Source: Sci Rep. 2017 Mar 10;7:43552. doi: 10.1038/srep43552 (PMC5345065; doi:10.1038/srep43552)
Supplement: Supplementary Data 1 [file srep43552-s2.xls]

## Sheet: FormatedList
Genetic architecture of threshold reaction norms for male alternative reproductive tactics in Atlantic salmon (Salmo salar L.). Lepais O, Manicki A, Glise S, Buoro M, Bardonnet A.
SNP ID	Marker ID	Origine	Reference	dbSNP accession	chromosome_position	UsableGenotype	GenomicSequenceContext
ssa1_145467902	sqSNP_1	RNAseq	unpublished	nd	ssa1_145467902	yes	attcagggctcgaaccaccaagttTATAAATTACAGTAAATCATTACCTGGTGTGCGGCCACATCGGCCTCCAGCAGGGCATGTTTCTTCTGCAGGTTCTGGACGCTGGTCAGGTCCTTGCCGTAGTCGTCGGAGGCCAGGTGGCCCTCCACCTCGTACAGCCACAGCTCAATGTC[C/T]TCCACATTCCTGTTGAACTGCTGCTGCTGGTTAGCCTCACGCAGCTTGATGcctggggggaggggagagagtggtGAGGAGAGGTTTAAGGGTGGATGAAATTAAGTtggatgtacagtgaggggaaaaagtatttgattccctgctgattttgtacgtttgcccactgacaaa
ssa1_41896139	sqSNP_2	RNAseq	unpublished	rs863486212	ssa1_41896139	yes	ATCTAAGTTAGATAGAGCTAAAGACATGTTTTTAAACGTCATTACAGAGATNAATAAATAGTTGGATATCACAGCTGTCTCTCAATCAATCACTCTACTTTGCAGTTCTTCCCGTATGGCGACGCATCAAAGTTTGCACAGCACGCCTTTAGGACCTTCGACAAGAACAGCGA[C/T]GGCACCATCGACTTCCGAGAGTTCATCTGTGCCCTGTCTATCACATCGCGTGGCAGTTTCGAGCAGAAGCTCAACTGGGCCTTCAACATGTACGACCTGGATGGAGATGGCAAGATCACCAGGGTGGAGATGTTGGAGATCATCGAGGTAAGGAATCCCA
ssa10_47974414	noID	RNAseq	unpublished	nd	ssa10_47974414	no	GAAATAGACTTTACTTGTGGTTTGACCATGTCATGTTATCTCAACACAAACTTGTACAAATTTCAGAAAACAATTAAATTTAAAGCATTCCAGTAACTTTGTATTTGTACTTTAGTTGTACCATACGTAGTTGGTTTGTATGAGATGGCAAGGCCAAAGAAAAGAGGTTTCTTTTCTTTTATGTCGTTTAAATTGCT[A/G]TCTGTTGTGGCCTGTTCAATGTACGTGTGAATTTGTTGTAAGACAATAAACCAGAATTTTAGTTTGTGAGCACTTCtgattagtttttttttttgtttaatttttcTTCAGTTTTTTGACCCGTCGTAGATGAGACTTCATAATGTTATGTTACAGTCAGCCTCCTCAACTATGAACATCATCATACAGCTTTTGGC…
ssa11_16941105	sqSNP_3	GBS	this study	rs864127963	ssa11_16941105	yes	aaatgtgttgttttacagggttagCCATAGAAGTACGGTGCCCCTGgaacaaattagggttaagttcctGGCTCAAGGGAacgtcgacagatttttcaccttgtcagcttgggtattcgaaccagcgacttCTTGgtcactggcccaacgctctaaccgctaaaaGCAGGTGAAGACTCCTCTTAACCTATTGTAAACCTCTAGTCATACACCATATGCTACTCAGGATTTAGAGAATTAGGTATGCTATGCATCATTCAGCTTTCAAAAACAGTCAATTCATGTC[G/A]TTATAAAGTTGTATAAACCTCTACAAACAGTCCACATCANTATCAATGCATAATCTCTTTCCTGACCAGATCAACATTTCACAACTGAGTTTTGTCCTCATGTGGTTC…
ssa11_58261773	sqSNP_4	RNAseq	unpublished	nd	ssa11_58261773	yes	aaagaaaaagtgaGATTAAAGTCTATGCAGTGTTGAATGAGTCACATGATTCAAGTATATTACAATGTACATATAAAAACAAGTGTGCAGCAGGCAGTGGCCAGGCCCTGGTGTTTGGTTTCTGTATGTGACACTATTTGTGGGACGACGATGTAGCCAAGGGGTTTGGTGTCACCGGCATCTC[G/C]CCGGTCCATCACGTCTGTGACCACCGCTCGTCGTACGCAGGAGGTCAGAATTCCKTTACCGAGGGGTCAGAGTCAGAAGAGGTCGCTACCCCCTCAAAACAGAGCAATAGTTCAGCAGCAGAAACACAAAAAGCACCAGGAAGTCTACATTTGTtcaaagcaattttttttgaatacatcgaaaaacaacccaaaaaaacgTATTTTTGG…
ssa11_86272476	sqSNP_5	GBS	unpublished	nd	ssa11_86272476	yes	gccaagatgaaacacaacttgtcagacaggccacttcctgcatggaatcttctcaggttttggcctgccatttgagttctgttatactcaccgacaccattcaaacagttttagaaactttagggtgttttctatccaaagccaataattatatgcatattctacttactgggcaggagtaataatcagattaaatcgggtacgttttttatccggctgtgaaaatactgccccctagccataacaggttaagggcaAAAATGAAAGTAGGGTGTTTGG[G/C]TGGGGGTATAACACAAACGTTATATGCATCCAGCAACCCAAAGGATCcaagttcgaatctcatcacagacaacttcaGCATGTTAGCTAATTAGCAAATGTTCAAATACTTACTA…
ssa12_26003391	sqSNP_6	RNAseq	unpublished	nd	ssa12_26003391	yes	AGAGCTTAAGTCATGACACAAACATTATGACGGTCAAGATGTCCCTCTTACAACTCAGAATTCTATNAGTAACACATTATGGTTAATGAGCACCCTGTAACACTGACAGTTTGCCTTGTGGTTCCTAGAGACAGCTGGACTGTGCTGATCTGTGGGTTTTGATTGACTGGCAAATATTAATCTCTGCAATTTATGCATGGG[A/G]GCTACCACTCCAAGTAACTTCCATAGCCCGGTTGTTGAGACATTCATGTTTAGCATTGATTTGCTATTTTCAAATTTGATTATATGTTATGTTTATTGATTTAAAAAATTAGAAATGGATACAGTGGATTCATGTGTGTAAAAACCCATACTAAATGTCTTAGGCAGGAGAGAAGATTGGGGAGGTGGAGAAG…
ssa13_16874810	sqSNP_7	RNAseq	unpublished	rs863532882	ssa13_16874810	yes	TTTTCACCTAACACTGTGATACTAAGTGTTGCATTTTCTTCCCCACTCCACTATTGCTTGCTTTTGAANTTCTGATACGCAGTACAATCCTGTATTTAACTAACAGTGCAATTCTGCTGTCGGCTCATACAGAAAGGAGGCAGGCTGTATTGTGACACTGGCATCTGGGTGTTTCGCTCTAATCATG[A/G]TCACAATTTCACAATTTTAACGGTTTGATTATTAAGGGACCCCTTCGTTCGCCATGTTAGATTTCCTCCATCATAAGACATTCCACCAGAATTATATTAGGCATTCTGAAAGGCAGAACTCTTTTTGAACAAAGTGTGGAATATTGTCCTAGTGGTG
ssa13_4543862	sqSNP_8	GBS	this study	nd	ssa13_4543862	yes	GCTAGGTAGCGTTAGCTACCTCTATTCGGCTGTACCTGCGTCAAAACTTAGATAATTATCCCTCTCTAGCTTGTTCTCTTCTTTCTAAATAGTcaaccaacatgttttcagcacttattttcatgactgatcaaaactagttCTCTCATGGCTCTCTTGTCTCTGATATAgtaagcaatatgtttggaacatcaaaatcGGAATATAAATTGCAGTATCACAATACATATCGAATTGTGATAATCGCAAATACATATAAAATCGTGAAAAGCGCAATGCATATAGAATCGT[G/A]ACAATCACGATACATATCAAATCGTGATAATCGCAATGCATAtcatatcggcacctaagtatcgtgatcaTATCGTACTGAGGTCCCTGGAAATTCCCTAAAA…
ssa13_4742505	sqSNP_9	RNAseq	unpublished	rs863905464	ssa13_4742505	yes	ctcattctctctcttaccTTCCTTGTTTTCCAAGATGTTGGGGGCGAAGCCTCCCTCGTCTCCCACGTTAGTGGCGTCCTGGCCGTATTTCTTCTTGATGACGTTCTTCAGGTTGTGGTAGACCTCGGCTCCGATCCTCATGGCCTCCTTGAAGGTGCTGGCTCCTACAGGGAGGATCATGAACTC[C/T]TGCATGGCCAGCTTGTTGCCTGCGTGGGAACCTCCATTGATCACGTTGAAGGCCTGGACAGAGACAACAGAGGTTTGAGCCTCAGTTTCAAATTACAGTTAAAGTTAAGTAAAGTCTTGTTGTAAATATAAGAGGTGATTCTGTATTACAGTTGAAGTTAAGTA
ssa13_5600686	sqSNP_10	RNAseq	unpublished	nd	ssa13_5600686	yes	TCCTCTAACATCAAATGGTACATTCCTGAGCTTCCCCTGTAAGTACTGTAGTTTAGTTATTGATCAATCACAGAATAAAGCATATTATCACTATTAAGTAAATTAATACACTATCACTGTTATTTTGAGAGAAATCGAGTTAGTCTACACATGATTAATTTATGGTACTTGTACAAGGCAGTAATGAGACAGTNATAATACATACAGGCCATCTGGAGTTGACATTACATCACCTCAATAAGTGATGAAGGGAATTGAAC[G/A]TCCTTTTAGGCAAATTGTCTAGTAAAAGCCATGGCCCCTATTTAGATCCACATCTGTGCTATTCACACACTACTCGCTTTGGGTGGAGATTGAATACATGAAGGTGCTTCTACAGATACatggtattctgacct…
ssa13_79316023	sqSNP_11	RNAseq	unpublished	nd	ssa13_79316023	yes	GGCATGACTAATTAATGAGACTAGAGTTTAGCTAATCTGGGCTACAGGAGCTAGACGCTATGGTGCTGCAATTAGTTTCAGCTAGAGATTAAGATATATTCTTATGTATGTTTGAGGAAGATGTTGAAGATGACTtggNtaataaaaaaaaaacatttggagACTGGWWAAGATTTGGAGTTTTTATTATCTTATTTGCCTATGCAGA[C/T]CTCTTACGCATTAGCAACTTAAAGTGACAGATTAATAGTGTAAGGTACAAACGTTATATGCCCATCTATCCTGTTCAAACGTAGAGATTACATTAACATGACAACTTAAAATTAACTTTCCTTTTTACATCTGATCCATCTTTTATGCAATGTCTTCAAAGGGGAATCAACAAAGAA
ssa13_8924208	sqSNP_12	RNAseq	unpublished	rs159407483	ssa13_8924208	yes	CTGCACCCTGAAGAACACCGAGGACATGGTCCGGTGTCTCTCTGAACAGAGTATGGCCATCTCCAAGTGTAAGATCCCACTGCTGGACGAGCAGATGAGTGCATTTCTGCAGGANATGAACAGCTGCTACAGCAAGTTGAAGGAGCTGGTGCCCACTCTGCCAGCCAACAAGAAAGCCAGTAAGATGGAGATTCTNCAGCATGTCATCGACTATATCTGGGACCTACAGGTCGAGCTGGACGCACC[C/T]GGCAAACAGCAGGCCGCAGATGTACCTCGGACCCCTCTGACAACCCTCAATGCAGAAAtcgccagcatctctgtggaggTATGTGTACAGAACAATTCCATCAACGCAAGTTCAGGAAAATATATTATTGNCATGCATTACATATTCA…
ssa14_7877509	sqSNP_13	GBS	unpublished	rs863630033	ssa14_7877509	yes	TACACTCGTATCCCCGTGGACCCGTTCGTACTTAAAACATGATCCATTCAGGCTCCAAAGGCATCAATTTCCTCAGCTTGATTTAATGGTGATAAGGCGGGGGTGAAAAATGCATACTTTCTGGCTAATCCTAATGTTTGCGCTCCACATTGACGGGTAAACAGACGGCTGCAACCCGATTTGGCTGAAAGTGATGTGTAACATCAGGGACTAGCATTCCTAGGTATT[A/C]GCCACTCTAGYATGGTGGTTTCATAAAGAATGTATGCATATTCCCCCCGTTTTAATTTTCACCTCGACATTAAATCGGGTTGAGGAAATCGTCTGTTTTGCAGTCTGAATGGAGATAGTTTTATGTACGAACCGGTACACGGGGACTGCCGGTCTTTGGCCTATTG…
ssa2_31842429	sqSNP_14	RNAseq	unpublished	rs864062349	ssa2_31842429	yes	CACCTTTATGACAGTGTTGGTATTTTAATATCCACATAGAGTAAACACGGCACATTGTTTTTGGCAGTCAGAAATGGTATTGCTTAGCTAGCTGTTTTGTGTTCATATTTTGTGCAGTGCYTCGATAGATATATAAAGCAAGAGATACTTGAGACAGAAAA[G/T]ACTACACTAATGGGGGAAAGGGTCTGAATCTGTCCTGGAAATGCCATGCTTGTAGCAGGTCCAGTGTGAGCTTGGTTTCAGAGCAGTCTGTCTGCTTTTCAACGGTCAAAACAGTGCACTTTAGACAAATCTCCGTTATATCTGGATGGGGAAACTC
ssa2_3942642	noID	RNAseq	unpublished	nd	ssa2_3942642	no	TCGTCGTTGAGTAGTTTGGTCAGCTCAGGGATGGCGCGGGTGGCCAGCTCKGCGTCATCCTGGTAGTTGATGAGGTTCACCACRGCATGCTTCAGCATCTGAGAGGGCTCAGCCAGCCGCTGCACGTTGGTGGGGTGGGCCCCATCAAACTGGGTGGAGGG[A/G]AGCTGCATGCCCTCGTCCAGGGTCTCTGGAAACATGGCCGCACGCACCCTCTGGGCTCTGGTCATGGCATACTGCCCATCAATGTCTGGAGAGAGAGGTTAGGTCAGAGCACCTTCTAAGATGGTGGCCAGATTCCTCTGAAGAGGAGTCGGAGCCAA
ssa21_19598595	noID	RNAseq	unpublished	rs55627632	ssa21_19598595	no	TTGCCTTTTTCACCTCTTAGCTGTGTAACCCAAAACCTAAGTTGCATTGTGATTGGACAAAAGCAATGACTGTACAGCCCCTCCCtagaacttttttttttttttttgtattttttattttttttacatcaagTCTGAAAACAACTACTGACTGGCACTCTTTTGACTAGGAGGATGTGTTGCGTGTCTCTACTCACTTCCAGCACTGTCACCTGTCCCT[G/C]CTGTTGTCCCTGCTTCCAGCCACTTGTGGTTGTGAAGGGAAGAGCAAGGGTGTGATTGGTCTGCCCAACCCGGGGACCCACACTTCTGATGTGTAATTCAGCTTCTGGCAACCTGAAATGCTTTCAAATAAAGCAGTGTTTTGTTTTTCTTGTTCAAATTGTTTTGTATAAATT…
ssa21_51485683	sqSNP_15	RNAseq	unpublished	rs119097469	ssa21_51485683	yes	acaaaaacatgttttGTAAAAATGTAAGAAATTACATAATTAAAATGCATGTATTTGACTATTTAACATATGGCAGTATGTTTTCTGTTGGGAATTATGTTTCACCACAATCAAGAAGACAACTAGCTTCTATTGAATGTCAGCATGGGATTATACAAAGGAACTGCTTAACTTACTGTAAATCAGTCTGGCACATTTTCCAATGCATCATATGTTCGCTTCTGTGGGTCCAC[A/T]TTGATGCTTTTGTTGGTTCAAGTACAGTTCTATARAAGTATGTAAGTAGGCAGCAAGTGAATGCTTGCTTTTGTAAATGGCATTAAATAAATCTAGACAATTTGATGGTGCTAAATAGTGGTCACTGGTCCAGTTTATTTGGGATACTCTGAATGAACGTG…
ssa22_16002025	sqSNP_16	RNAseq	unpublished	nd	ssa22_16002025	yes	CAGGCTTGTTAAGTTGTTATTCATCGTGAATGTCTACTCAAGCAATGAGTGAACAGActataaaaacaaaaatgtaaaacagaaaaaGACGCCATCWAttacaaaataaacatttttaaaacacagATGAAAGGAGAAGTGATTGAATCTAGACAATCACATTGGCCCACGGTTCTTTCCCATTGAACTTCTTTATACTTTTGCATATTCCTAAAAAGCAAGTATAATGTTCTAGAACAACCAAAACACAGTGCATTCATTCTGTCATTTGGGCCAGTATAACCTGCCA[A/T]TTGGAAAACAGCACAATGCAGAGAAATGTACAGGGAGTCATGAATCTTGTGTTTGCACCCAGCTTgagtgatcattctacagtgtgaATGGAGTGACtcggcaga…
ssa22_51262047	sqSNP_17	RNAseq	unpublished	rs864203604	ssa22_51262047	yes	AAGCCGTCCAAGCAGAGCCAGTACCAGAAGTGGAAGCGCTTGTTTTATATTCTTTGATTCAATATTCAGAAATATACTGAAATCACATACGTATAAGTACAGGGCTTGGGTGGGTGGAGATTTGTGACCCGGGGGGTTACAATTCTCCACGAAATCTCACTGGACGAAAATAAAattaacaggaaggatataattgCAGTGAAAAACTGCAGMGTGATGGCGAAATGTGATCTATGTACGTCAACTGTCTGCAGTACTCACTTATAACCACAGGAGGGCGCTAT[A/G]ACTCAGCGCTTAAACTGGCCAGCTTTGTTTCTATTAAACACTGATTAGGTCCTCAAACCTTCAATCACAATAAGTGTTTCTCTGTCGCAGCAACCACAGTCGAGATGAAC…
ssa22_62955819	sqSNP_18	GBS	unpublished	nd	ssa22_62955819	yes	gcttggttggtgaggtccaacaccagctgactgagagggctcgtttctgggctcagctcctgggtttgaagtgctttaaatGGCAGACTTGAATATGGatttgaatttagatgtagccaaaatgTTTATGATCTTGTCTGTATTTTCATTACAACTTGAAAgaggcccaattctgccctacatgcattagttggtgtatttctttggACTTGTAGAATTGTATTGAGTtgccccaaacctcacttccgtaaagagctattaG[C/T]AGGATTACACAATCAAATATTTTGGTCTttattctaattgggatgttgaatgATTTCATTTTTAATGCATGCAGTGCTCTGCAGGTTTTTCCTTTGAgtgccatattaaagtttcccgatgcatatatggtc…
ssa23_16695721	noID	GBS	unpublished	nd	ssa23_16695721	no	ATGGCATGGCATCAGAGTTAACAGTAATGTATAAATCTGCTCTCTCAGGCATGCAGCCCGATGGAACTCATGCTGGTTTTGCTAAGCCAAGTAGATGACCTTCATCCGGACCTCATCGCAGATACCATCATACTTATGCCCCGCATCTTCAGACAGGTAATACTGAGCAGTGGTTTAGCTGCTACAGGTAACACTATGCATTGTGAAGTCTATCTGCTGACGATGGTGTCTGCTGCCCTCTACTGGACATTATAGTAACTTTCTCTTGATTACCTTTTCCTTTCCAAA[T/C]ATGTACTGGTCAATTCCCCCAAAACAAATCAGAATGCAGTCAAACAANCTATGCATAATGCATTGCTTAAATTGCTTTTTTAAAAACATATCATTACCTCTCCTAG…
ssa23_19596037	sqSNP_19	RNAseq	unpublished	nd	ssa23_19596037	yes	CTCTATATTGTCCTGGTAGCATCACCTTTCAGCATATTGAATGTATGAGAATGAGTGATGTGGATGGGAATGCCGCGCAGCCACACAGGGCTGTTCAGCTGGTGTTAATGTACAGGTGGAGCTAAGCTGATGTGGACACACTCAGGTGAAGCTAAATTCGTTTTTTCCCTCTCCACAGCGAGCTTGACCAATCAAACGTGACCGAGGAGACCC[C/T]TGAGGGAGAGGAGCATCTGCCCGCCGACTCTGAGAATAAGTGAGTTGATAGGGCTGAGCCGTCTACCacatctccctcttctccccaaagtgtgcacttgttctctCCTCAGGGATTTAACAGTGTGGGCTGGATGGCTTTTCCtccatattttttttatctcCAGCCAGTTGCGTGTCCT…
ssa24_5890344	noID	RNAseq	unpublished	nd	ssa24_5890344	no	ATGTACGTATGATAGAAAATGCCATTATATCCTATCAACAATACATTTTCACAAGCAGTAAACCTCATCCATCTGTGATGCCTTTGATTCATGGTTTAGTATAGTTTGAATCTGAGTACTGTAATCATACTGTATTGTACACAGTATACTACATTTCCCATAATGGACTAATATTACGCATGCTGACTCGTCTATACGTGATGACGCAATTTCTGTCTTGTTGGAACTGCAAGGGGATTTCATCAGGAAGAGAGTAGTCATACTTGAGAGTGTA[C/A]TCTACGAGACCTTACAGACAGTAACGCCGAATAGACAACGRAAATAGCTTCACTGACTCACTCGAATGCTATTCTAACTTGTCAGGCAGTATACTGAGAAAGGTAAGTATATTTGAGACA…
ssa24_5890385	noID	RNAseq	unpublished	rs864242932	ssa24_5890385	no	ATGTACGTATGATAGAAAATGCCATTATATCCTATCAACAATACATTTTCACAAGCAGTAAACCTCATCCATCTGTGATGCCTTTGATTCATGGTTTAGTATAGTTTGAATCTGAGTACTGTAATCATACTGTATTGTACACAGTATACTACATTTCCCATAATGGACTAATATTACGCATGCTGACTCGTCTATACGTGATGACGCAATTTCTGTCTTGTTGGAACTGCAAGGGGATTTCATCAGGAAGAGAGTAGTCATACTTGAGAGTGTAMTCTACGAGACCTTACAGACAGTAACGCCGAATAGACAACGRAAATAGCTTCACTGACTCACTCGAATGCTATTCTAACTTGTCAGGCAGTATACTGAGAAAGGTAAGTATATTTGAGACATGAT…
ssa25_28656101	sqSNP_20	Barson-et-al	Barson et al. 2015	rs863754587	ssa25_28656101	yes	TCGGTCTGTAAAGATGATTCGTTTTTCTTAAAATAGAGGTCATAGAGAATTTAAGTAATTATACTGGCTAGTATGACTTTTAACGAGGGATGTATTTTKTTCAGTTGATGTATACACGTTGAATCATCTGGTTTGATCGTTGTGGTGCTGACTAGACATACAGGCTGGTGCTCTCATGGCTGAATCTGTGGCATAcatttttctccctctccctctctctcggtctatttccctctctctgtagaAGAAGCTGGGTGTTTACAGTAGGATGCAGCAGGACAGCA[T/C]GGAGCAGCAGTTTCCAGGGCGGAGACAGCAACAGCAGCgtgggggtggaggggggaggctggctggggagaaggaggtccgACAGGGCCTGGAGGTTTCTGGGCTGGGGG…
ssa25_28658151	sqSNP_21	Barson-et-al	Barson et al. 2015	rs864205331	ssa25_28658151	yes	aacctctctccctgacccctggGCCTACAGCCTCAGTCCCCAGACCTCCGCCAGCTACACACACGTTCACGacgtctacccacacacacaccctcacacacacatgcacccccGGCACACACACGCAGTATTACATTCCCACCCGTCCCATGGCCCAGGCCTAGACCCCAGGTTCAGCCCTCTGCTCCTGCCTGGTGTGAAGACTCAGAGCCCCCTAGCCCACAGCCCTGTGGGACACAGCACACACAGTACCACACACAGCAGCCAGAGCCCAGGGATACACAGTGATGTGAA[C/G]ACAGAGGTGGAGCAGGCCAGCCCCCCCACCCTGACCCCCTCAGCCTGGCCCACTGCTCTACACACACCCATGGATATCTACGACTCAGGTAAGCCTCTGa…
ssa25_28666061	sqSNP_22	Barson-et-al	Barson et al. 2015	nd	ssa25_28666061	yes	AGACTCTAAAGCAACGTAATGAGAACAGGCTGAGCTGAACCCAAAGCCAATCTCCCTCACGCAACACACACTCAGAATGAAATGGTTACTGAACGGTCTTTGAACCTACTGACACAACTGGCCTTTAAAACTGGGATTTATTTTCCAT[T/A]GTGAAGCACAAATACATTAATTTTGACAATGAGTGGAAATGCGGTCTTTCATTGCTTATTTTCTTTCCATTCACGTACAMTCCTCAWGTAGAAYGACATGTTCTCCATRAATCCAAGAAACTCTCAGGAGCAGATCAAGCAGTGTGTACTCTAAACAGACAGTTAGCCTGCCAATACCTGACCGAACCGTGGCCCTTTATAGGTTTTCCAGTAGTAACT
ssa25_28666898	sqSNP_23	Barson-et-al	Barson et al. 2015	rs863673193	ssa25_28666898	yes	TCACTGTGATGTTCTATGGGACATGTTCAATCAGAATCTGCAACCAGCGGTAGAGTTTGACTGAATGTGAGTCCTGCTCAAGGAGCTCCTACCTCTGGTTCCACTGGCGTGCTACTATGGCTACCTGGT[G/C]CCTGAGACATACACCAATAAGATAAACAATAGTTTCTCCTCTGTTGTCATCCAGAATTAATCMGATTGTATTCCTCCAGTACAGAACAGCTGTGTGGTCTGATTGGGTTAATGACAGTGTGATGTGGGAATGTCTGTTAAACATAGAACACTCTGCATTCACACAGCCAACAATAACCCCACTACTAAACACTGTGACATTTATTGATGGGATTTTAACAGCCTGTTAAATGGTTGTGGTAGATGGACAGCCAGAAATGGAGGYA…
ssa25_28667099	sqSNP_24	Barson-et-al	Barson et al. 2015	rs863782897	ssa25_28667099	yes	GGTTCCACTGGCGTGCTACTATGGCTACCTGGTSCCTGAGACATACACCAATAAGATAAACAATAGTTTCTCCTCTGTTGTCATCCAGAATTAATCMGATTGTATTCCTCCAGTACAGAACAGCTGTGTGGTCTGATTGGGTTAATGACAGTGTGATGTGGGAATGTCTGTTAAACATAGAACACTCTGCATTCACACAGCCAACAATAACCCCACTACTAAACACTGTGACATTTATTGATGGGATTTTAACAGCCTGTTAAATGGTTGTGGTAGATGGACAGCCAGAAATGGAGG[T/C]ATACAGAAtgaagctctctctctcctctgagggTCACTGGTAGCTNNNNNNNNNNNNNNNNNNNGACTTCTCCTTCCTCTAGccaaccagagagaca…
ssa25_28720779	sqSNP_25	Barson-et-al	Barson et al. 2015	rs863917458	ssa25_28720779	yes	CTGGAGCTCCAGGCYCTCCATAAGGGCACAGCTGAGTCCTGCCAGCCCGAGGACGATAACACCAACCAGTCTGTGTCGTCCATCGAAGACGACTTTGTCACCGCTCTGGaacacctggaggaggaggaggacaactGTAGGTTCATCACAACTATGTAGTGGGATGTTCAATAGAGCTTGATGTGTTGCATAATCTGAAGTGTTTTTTAAATTAAGACAGTCTCGGTTACcactgctctctatccctcttgtcTCTTTCCCTAGCCAATGGCTCTTATCTCCATGGAAACCAGCGTGAT[G/A]TGGCCTCCCAGACTGTCCCCGCCCACAAGAGAAACAAGGATTTATCAGGTTCCAGGATCATAATCAGCTCTGCCCCCAGGAAGTCCTTAACCAAT…
ssa26_2722656	sqSNP_26	RNAseq	unpublished	nd	ssa26_2722656	yes	ACATGAATAGGCCTAATCTGAGTATTTATGTTTTACAACATTACCTGTGAAGCACTGTGCCTATATACTCATTCTAGTCTAAAGATTACCTCTGAGAATGAGRGGGCTGTTTTGAGCACTGGTGATCAGGGATGGAGGAAAGGAGTTACTGTCCTCGGAGTCTTTACCAACCATGTTGACAGACACCACTACATCCTTCATAC[A/C]CACGTCCTTCTTCTCATGGGATGACAGGAGCTCATCTGGAGAAGGGGCAATCAGGCAAATCTCAGAGCACTTTATCTAGTCCTTAGGCTGCGTCTGAAATGGaactatattccctatatagtgcattaaatagtcctctggtcaaaagaagtaataataacagaaataaatctCAGCGCTTTATAAGTGCA…
ssa26_32936422	noID	GBS	unpublished	nd	ssa26_32936422	no	TTAGGAAGAATCAAACGTCATACACACACTGTACTGCTTCGTAGCAGTCATGACCATGTTATCAAAAACCTGATAAGGTAAAAACAGATCGCGCATTGATGGGGAGCTTCAATGTGCTCTCTAGTTGAAGTAGTTATGCGCTAACATTACAAACTACTGCTAGTTGCAGGTCACAGGACACAATGTTCCCTAAACCAAAGAGCCTATTGTCAATCGCGCAATCCGGAAATAACACTGAAATAGTAGCTAACTAACAATGCATAGGTTGAATACTTGTGCATGTGTAAACA[G/T]TAGGTCAGACTNTATGTAACCACAAATtggctagctaRctggctaataATAATGCATCCAGTCACTAGctattgctagctagccagctatgcgTTGGTTGATTT…
ssa29_13268338	sqSNP_27	RNAseq	unpublished	nd	ssa29_13268338	yes	GCTGGATGTGGTAGGAGAATTGTAGTCCTCGGTTGTCTCCGAGAGAAACTCGGACACCGATATTTGATCAGGCATCCTTCAGCAGGGAATCGCCCAGAAGAGGATGGCAAGAATTGTTGAGAAAATCCTAAATCATGAAAAAACAACTACCGAGGAAAATTACGTGATGTCTAACCGTGTGTAACTGGGTGGAAAACAGATMGTTTAGGATACTAACTAGATAGCGAATAACAAAAAAATGCGTCTCTT[G/C]TCGAATTACTTGTTTGGTTCTCCTATGACTTCACTGTCCCCAAGGGAAAAGGGAATGGATACAaattctccccttcctctcttctcctctcgccCGAAWCCCTTGCGCAAATAACCAAAACACAATCGCTTAATTACTGTCCTAT…
ssa5_15367877	sqSNP_28	GBS	this study	rs863887532	ssa5_15367877	yes	ACTGCCATGCTGCTACACATGTGGGGAGTGTTTAACCATTAAGCCACTGCATCTGACATCTGATTACAGGTTTCTGTAGGAAATGGAATGATCTGACAATAATGAGCAGATGCAGNGTTTTGTCACTGCATcacccagtcagacagtcaggtgcagtcagNcagtcagacCTGAGAGCACTCTTATTGTCAGTAAACCAGATTAGATTTCCCAACATGCATCTCAGCAGGTGCCACTAAAGCACGCCCATTTGATTTTGTCACTGCATCAccYagtcagacagtcagacctGAGTGCC[C/T]TCTTATTGTCAGTAAACCAGATTAGATTTCCCAACATGCATCTGGGCGGCCGCCGCTAAAGCCCGCCCATTTGATTTAGTGACATCATCCAGGAAA…
ssa5_24024216	sqSNP_29	GBS	this study	rs864028137	ssa5_24024216	yes	GCTGGTACGAGCACATTcacagatcaaatacacNgctgGAACACCGAGTTTACAAGTCCTAATAATtcNaaagattgctcagaaaacaaTGTGTTTTAATTGGCGTATGTTTACTTAGATTTTGACTTTACGGCGACTACAACAAACAGAGCAAGGGGTTTGAGTGACTATTGCAAAGtctgcctactgccataatcagtttcatatcgaattattagtgtgcatgtaaatgtGCTCAGAAATCTGTCTTTAAACTAGGTTCTCCTCACAATCCATCAAAATGCATTCATCTTCA[C/T]CAGGAGAAGTAGCAACAAGTGTTAATTCATTTGTTTATGAAAACCAATGGGGAAGGTGGAAATGTAAATGCATTTCTTTTACGTTCAACAATCATCATT…
ssa5_49965678	sqSNP_30	RNAseq	unpublished	nd	ssa5_49965678	yes	ACAATGATGCCGATGAGGAAGATGACGGCCTCCAGCCAGGTGTATCCCAGGCAGACGGCCAGGATGAAGAAGGTGATGCCCAGGAACACGGCCACGCCTGTGATCAGGTGGATGAAGTGCTCAATTTCCTTGGCGATGGGGGTCTTGCCCGACTC[C/T]AGACCGGAGGTGAGAGTGGCGATACGTCCCATGACGGTACGGTCGCCGGTACACACCACGATGCCACGCGCcgtacctgagagagagagagagagagagggagggagaggggggaaatAGAGGGCATATATTCATT
ssa7_21145660	sqSNP_31	RNAseq	unpublished	nd	ssa7_21145660	yes	atctaggatcaggtttccCCCAGTCCAYaaaatcttattcattatgatctaaaaggtcaaactgatcccagatcagcattcctactctgagacgcYYYgtaaaYAYGAGCCCAGAAAGGTACACCAGGTCATCACTGCAGCTACACTCTATTCAGGTAA[G/C]GTCAGACACGGTCTGGTTGAGCCGGCCACGCCTTAACCGCGTTTTAACCACGGTCAAATCCCYCTGCCTTGTGACCACCTTTCACCTCTTTTCTGCTTGGCTGACCTCTTGCTAAGGCCTTGAGCCCATTGAAGCCTTCTCCCTTGGGTTCCCCTACCCCT
ssa7_53065090	noID	RNAseq	unpublished	nd	ssa7_53065090	no	GCGACAATCTTATTTGGGGAGAACCCTGGCATAGTGACCGTATCTTGGTTTTAAACTCTTCAAATGGGCACTTCNAATTTTTGCGGTATTTCCCAGAACTCTCTGGATACATTTTTATCGTAATGAAACTTAGTCGATTTTCAGGAAAATATGAATCCCTTCAACATACCTTGAAGTATCCATGGGCCTGGTTCCTCTGTCCGAGCCAGAYGGTGGTGTCAGAGGGAAT[A/G]TCCATAGACGGATTCTCTATCACCCTCTCATAGATCCTAGAGGACAAGAGGAGTACAAGGTGATACTATACTGTTTATACACAGAACATACTGCAAGAGAGCATACTGTTTATACACATAATATACTAGAGGATAGAATACTGTTTATACACAGAACATACTGCA…
ssa9_99596159	sqSNP_32	GBS	unpublished	nd	ssa9_99596159	yes	ATTTTGACTTTGATAATAAACTTGGTATCGGTATCATACGCGATACGTCATGATACCAAAACGAGAGTATTAGGAGTATTAGCCAAAGTTacagaatggcacttgatccTGCTAGATAAACTCAGCTGCTGCACTGTTCAATCGTAAGAcatcttttgagttcaatatcattacatttcaacAATTGTATGTAAATTAATATTGACACAGCCACTTAtgcattaatgaatcaattataCAATCAATTTTACTTTGGTAAAAACAATCTCACTACAGAACAACAT[C/A]ATGGTAATCATTTATTGTAAATCTATTAATAAACTGGGTAAATCCAGATGTAGACTAGGTctattcacaatacaggtgaatgcatattattcaataggagtgtgtgcgTG…

## Sheet: ArrayDesign_PrimerOrderSheet
Genetic architecture of threshold reaction norms for male alternative reproductive tactics in Atlantic salmon (Salmo salar L.). Lepais O, Manicki A, Glise S, Buoro M, Bardonnet A.
SNP ID	Forward Primer ID	Forward Primer Sequence	Reverse Primer ID	Reverse Primer Sequence	Extended Primer ID	Extended Primer Sequence
ssa13_8924208_W1	ssa13_8924208_W1_F	ACGTTGGATGCGACTATATCTGGGACCTAC	ssa13_8924208_W1_R	ACGTTGGATGTGCATTGAGGGTTGTCAGAG	ssa13_8924208_W1_E	GCTGGACGCACC
ssa25_28720779_W1	ssa25_28720779_W1_F	ACGTTGGATGCCTAGCCAATGGCTCTTATC	ssa25_28720779_W1_R	ACGTTGGATGTCCTTGTTTCTCTTGTGGGC	ssa25_28720779_W1_E	GTCTGGGAGGCCA
ssa25_28658151_W1	ssa25_28658151_W1_F	ACGTTGGATGAGCCCAGGGATACACAGTGA	ssa25_28658151_W1_R	ACGTTGGATGATCCATGGGTGTGTGTAGAG	ssa25_28658151_W1_E	TGCTCCACCTCTGT
ssa25_28656101_W1	ssa25_28656101_W1_F	ACGTTGGATGAGCTGGGTGTTTACAGTAGG	ssa25_28656101_W1_R	ACGTTGGATGTGTCTCCGCCCTGGAAACTG	ssa25_28656101_W1_E	GCAGCAGGACAGCA
ssa5_49965678_W1	ssa5_49965678_W1_F	ACGTTGGATGAGTGCTCAATTTCCTTGGCG	ssa5_49965678_W1_R	ACGTTGGATGTACCGTCATGGGACGTATCG	ssa5_49965678_W1_E	GGTCTTGCCCGACTC
ssa23_19596037_W1	ssa23_19596037_W1_F	ACGTTGGATGGCGAGCTTGACCAATCAAAC	ssa23_19596037_W1_R	ACGTTGGATGCACTTATTCTCAGAGTCGGC	ssa23_19596037_W1_E	ATGCTCCTCTCCCTCA
ssa11_58261773_W1	ssa11_58261773_W1_F	ACGTTGGATGGACACTATTTGTGGGACGAC	ssa11_58261773_W1_R	ACGTTGGATGGGTGGTCACAGACGTGATG	ssa11_58261773_W1_E	tTGTCACCGGCATCTC
ssa1_41896139_W1	ssa1_41896139_W1_F	ACGTTGGATGCGCATCAAAGTTTGCACAGC	ssa1_41896139_W1_R	ACGTTGGATGAGATGAACTCTCGGAAGTCG	ssa1_41896139_W1_E	TCGACAAGAACAGCGA
ssa25_28667099_W1	ssa25_28667099_W1_F	ACGTTGGATGGGTAGATGGACAGCCAGAAA	ssa25_28667099_W1_R	ACGTTGGATGGCTAGAGGAAGGAGAAGTC	ssa25_28667099_W1_E	ACAGCCAGAAATGGAGG
ssa2_31842429_W1	ssa2_31842429_W1_F	ACGTTGGATGAAGCAAGAGATACTTGAGAC	ssa2_31842429_W1_R	ACGTTGGATGAAGCATGGCATTTCCAGGAC	ssa2_31842429_W1_E	TTCCCCCATTAGTGTAGT
ssa25_28666898_W1	ssa25_28666898_W1_F	ACGTTGGATGTCCACTGGCGTGCTACTATG	ssa25_28666898_W1_R	ACGTTGGATGTCTGGATGACAACAGAGGAG	ssa25_28666898_W1_E	ATTGGTGTATGTCTCAGG
ssa26_2722656_W1	ssa26_2722656_W1_F	ACGTTGGATGTCCTCGGAGTCTTTACCAAC	ssa26_2722656_W1_R	ACGTTGGATGTCCTGTCATCCCATGAGAAG	ssa26_2722656_W1_E	aATGAGAAGAAGGACGTG
ssa13_79316023_W1	ssa13_79316023_W1_F	ACGTTGGATGGATTTGGAGTTTTTATTATC	ssa13_79316023_W1_R	ACGTTGGATGGGGCATATAACGTTTGTACC	ssa13_79316023_W1_E	TCTTATTTGCCTATGCAGA
ssa13_4742505_W1	ssa13_4742505_W1_F	ACGTTGGATGTTGAAGGTGCTGGCTCCTAC	ssa13_4742505_W1_R	ACGTTGGATGTGATCAATGGAGGTTCCCAC	ssa13_4742505_W1_E	aAGGGAGGATCATGAACTC
ssa22_51262047_W1	ssa22_51262047_W1_F	ACGTTGGATGGTCAACTGTCTGCAGTACTC	ssa22_51262047_W1_R	ACGTTGGATGAAAGCTGGCCAGTTTAAGCG	ssa22_51262047_W1_E	aaaaACAGGAGGGCGCTAT
ssa7_21145660_W1	ssa7_21145660_W1_F	ACGTTGGATGTCATCACTGCAGCTACACTC	ssa7_21145660_W1_R	ACGTTGGATGTGGTTAAAACGCGGTTAAGG	ssa7_21145660_W1_E	gcacCCAGACCGTGTCTGAC
ssa11_16941105_W1	ssa11_16941105_W1_F	ACGTTGGATGGCTATGCATCATTCAGCTTTC	ssa11_16941105_W1_R	ACGTTGGATGGGTCAGGAAAGAGATTATGC	ssa11_16941105_W1_E	CAAAAACAGTCAATTCATGTC
ssa5_15367877_W1	ssa5_15367877_W1_F	ACGTTGGATGGATTTTGTCACTGCATCACC	ssa5_15367877_W1_R	ACGTTGGATGTTTAGCGGCGGCCGCCCAGAT	ssa5_15367877_W1_E	TCTGGTTTACTGACAATAAGA
ssa12_26003391_W1	ssa12_26003391_W1_F	ACGTTGGATGGTGGGTTTTGATTGACTGGC	ssa12_26003391_W1_R	ACGTTGGATGGGGCTATGGAAGTTACTTGG	ssa12_26003391_W1_E	tAAGTTACTTGGAGTGGTAGC
ssa2_3942642_W1	ssa2_3942642_W1_F	ACGTTGGATGATGCTTCAGCATCTGAGAGG	ssa2_3942642_W1_R	ACGTTGGATGTGTTTCCAGAGACCCTGGAC	ssa2_3942642_W1_E	gggtGACGAGGGCATGCAGCT
ssa24_5890385_W1	ssa24_5890385_W1_F	ACGTTGGATGGAGACATGATAAATTAATGC	ssa24_5890385_W1_R	ACGTTGGATGGCCAGCACGACAGATTCATC	ssa24_5890385_W1_E	ccacACGAACACATACAACAACG
ssa25_28666061_W1	ssa25_28666061_W1_F	ACGTTGGATGAACCTACTGACACAACTGGC	ssa25_28666061_W1_R	ACGTTGGATGCCGCATTTCCACTCATTGTC	ssa25_28666061_W1_E	AAATTAATGTATTTGTGCTTCAC
ssa7_53065090_W1	ssa7_53065090_W1_F	ACGTTGGATGTTGAAGTATCCATGGGCCTG	ssa7_53065090_W1_R	ACGTTGGATGAGGGTGATAGAGAATCCGTC	ssa7_53065090_W1_E	gggagAGAGAATCCGTCTATGGA
ssa1_145467902_W1	ssa1_145467902_W1_F	ACGTTGGATGTCAGGTCCTTGCCGTAGTC	ssa1_145467902_W1_R	ACGTTGGATGAGCAGCAGCAGTTCAACAGG	ssa1_145467902_W1_E	gagaAGTTCAACAGGAATGTGGA
ssa21_51485683_W1	ssa21_51485683_W1_F	ACGTTGGATGTCATATGTTCGCTTCTGTGG	ssa21_51485683_W1_R	ACGTTGGATGAGCATTCACTTGCTGCCTAC	ssa21_51485683_W1_E	cctcTGAACCAACAAAAGCATCAA
ssa22_16002025_W1	ssa22_16002025_W1_F	ACGTTGGATGCACAGTGCATTCATTCTGTC	ssa22_16002025_W1_R	ACGTTGGATGCTCCCTGTACATTTCTCTGC	ssa22_16002025_W1_E	ggtgTGGGCCAGTATAACCTGCCA
ssa13_4543862_W1	ssa13_4543862_W1_F	ACGTTGGATGAAATCGTGAAAAGCGCAATG	ssa13_4543862_W1_R	ACGTTGGATGCGATTATCACGATTTGATATG	ssa13_4543862_W1_E	ccaatCGCAATGCATATAGAATCGT
ssa13_16874810_W1	ssa13_16874810_W1_F	ACGTTGGATGATTGTGACACTGGCATCTGG	ssa13_16874810_W1_R	ACGTTGGATGTCTAACATGGCGAACGAAGG	ssa13_16874810_W1_E	ggCCGTTAAAATTGTGAAATTGTGA
ssa23_16695721_W1	ssa23_16695721_W1_F	ACGTTGGATGCCCTCTACTGGACATTATAG	ssa23_16695721_W1_R	ACGTTGGATGGCATTCTGATTTGTTTTGGG	ssa23_16695721_W1_E	agttaGGGGGAATTGACCAGTACAT
ssa10_47974414_W1	ssa10_47974414_W1_F	ACGTTGGATGGCAAGGCCAAAGAAAAGAGG	ssa10_47974414_W1_R	ACGTTGGATGCACACGTACATTGAACAGGC	ssa10_47974414_W1_E	ggTTCTTTTATGTCGTTTAAATTGCT
ssa21_19598595_W1	ssa21_19598595_W1_F	ACGTTGGATGGTGTCTCTACTCACTTCCAG	ssa21_19598595_W1_R	ACGTTGGATGCTTCCCTTCACAACCACAAG	ssa21_19598595_W1_E	caaggGGCTGGAAGCAGGGACAACAG
ssa11_86272476_W1	ssa11_86272476_W1_F	ACGTTGGATGGGGCAAAAATGAAAGTAGGG	ssa11_86272476_W1_R	ACGTTGGATGTTGGATCCTTTGGGTTGCTG	ssa11_86272476_W1_E	gtatcTAACGTTTGTGTTATACCCCCA
ssa29_13268338_W1	ssa29_13268338_W1_F	ACGTTGGATGAGGATACTAACTAGATAGCG	ssa29_13268338_W1_R	ACGTTGGATGGGACAGTGAAGTCATAGGAG	ssa29_13268338_W1_E	agatAATAACAAAAAAATGCGTCTCTT
ssa26_32936422_W1	ssa26_32936422_W1_F	ACGTTGGATGGGTTGAATACTTGTGCATGTG	ssa26_32936422_W1_R	ACGTTGGATGGCTAGTGACTGGATGCATTA	ssa26_32936422_W1_E	cgtgGAATACTTGTGCATGTGTAAACA
ssa24_5890344_W1	ssa24_5890344_W1_F	ACGTTGGATGTCTTGTTGGAACTGCAAGGG	ssa24_5890344_W1_R	ACGTTGGATGGCGTTACTGTCTGTAAGGTC	ssa24_5890344_W1_E	gaatAGAGTAGTCATACTTGAGAGTGTA
ssa5_24024216_W1	ssa5_24024216_W1_F	ACGTTGGATGGGTTCTCCTCACAATCCATC	ssa5_24024216_W1_R	ACGTTGGATGCACCTTCCCCATTGGTTTTC	ssa5_24024216_W1_E	caaAATCCATCAAAATGCATTCATCTTCA
ssa13_5600686_W1	ssa13_5600686_W1_F	ACGTTGGATGATACAGGCCATCTGGAGTTG	ssa13_5600686_W1_R	ACGTTGGATGGGCCATGGCTTTTACTAGAC	ssa13_5600686_W1_E	gcttgTACTAGACAATTTGCCTAAAAGGA
ssa22_62955819_W1	ssa22_62955819_W1_F	ACGTTGGATGGAATTGTATTGAGTTGCCCC	ssa22_62955819_W1_R	ACGTTGGATGGACCAAAATATTTGATTGTG	ssa22_62955819_W1_E	tcctACCAAAATATTTGATTGTGTAATCCT
ssa14_7877509_W1	ssa14_7877509_W1_F	ACGTTGGATGAACATCAGGGACTAGCATTC	ssa14_7877509_W1_R	ACGTTGGATGCCCGATTTAATGTCGAGGTG	ssa14_7877509_W1_E	gaaccTCAGGGACTAGCATTCCTAGGTATT
ssa9_99596159_W1	ssa9_99596159_W1_F	ACGTTGGATGGGTAAAAACAATCTCACTAC	ssa9_99596159_W1_R	ACGTTGGATGGTCTACATCTGGATTTACCC	ssa9_99596159_W1_E	atgAATAGATTTACAATAAATGATTACCAT
ssa29_38227065_W2	ssa29_38227065_W2_F	ACGTTGGATGTAGTAATGTCGGCTTACCCC	ssa29_38227065_W2_R	ACGTTGGATGACGGCGTGTTTGTCAAACTG	ssa29_38227065_W2_E	GGGCTCGGCGAT
ssa10_115422689_W2	ssa10_115422689_W2_F	ACGTTGGATGAGACTCAGTCGTCGTCATTC	ssa10_115422689_W2_R	ACGTTGGATGGCGTCCTACTTTGCAATCAG	ssa10_115422689_W2_E	TTCACTTGCGCCAG
ssa16_55129189_W2	ssa16_55129189_W2_F	ACGTTGGATGTTTTTCACCCCCCTTCGTTG	ssa16_55129189_W2_R	ACGTTGGATGTGAGTGACTGGTCTGTGGTG	ssa16_55129189_W2_E	TGTGGTGTCTCCAGA
ssa7_45114556_W2	ssa7_45114556_W2_F	ACGTTGGATGACTTGAGGAGAGCCTTGATG	ssa7_45114556_W2_R	ACGTTGGATGCGACAAGGAGCAGAAAGGAC	ssa7_45114556_W2_E	AGAGCGCCTTCGAAGC
ssa24_14077299_W2	ssa24_14077299_W2_F	ACGTTGGATGAGATCCATGATGGGAAGGAC	ssa24_14077299_W2_R	ACGTTGGATGGGATGTAAATCAGTGGCTGG	ssa24_14077299_W2_E	GGGCTGTAGTCTTGGTC
ssa3_50279397_W2	ssa3_50279397_W2_F	ACGTTGGATGCTATTGCACAATGACTCGCC	ssa3_50279397_W2_R	ACGTTGGATGGTTTGATTAGATGTTCTGAGG	ssa3_50279397_W2_E	TCTTTCCACTGGTCTTTG
ssa1_41896852_W2	ssa1_41896852_W2_F	ACGTTGGATGGCACTGTGATCATGATGAAG	ssa1_41896852_W2_R	ACGTTGGATGCCATCTTGCTGAAGATCCTG	ssa1_41896852_W2_E	GATGAAGATGAACGAGGA
ssa2_31842388_W2	ssa2_31842388_W2_F	ACGTTGGATGTGGTATTGCTTAGCTAGCTG	ssa2_31842388_W2_R	ACGTTGGATGCTGTCTCAAGTATCTCTTGC	ssa2_31842388_W2_E	TTCATATTTTGTGCAGTGC
ssa16_30800943_W2	ssa16_30800943_W2_F	ACGTTGGATGGCTCTCAGCATTTCCTAGTG	ssa16_30800943_W2_R	ACGTTGGATGTTTCCTGACCCAAGACTCAC	ssa16_30800943_W2_E	cccttCCCGGTGCGGTCCCA
ssa21_13729747_W2	ssa21_13729747_W2_F	ACGTTGGATGGACCCATTGTTCCTTCTTGC	ssa21_13729747_W2_R	ACGTTGGATGGAAGTTGCACAAAGTGAGGC	ssa21_13729747_W2_E	tTTGCTAATGTCTTTGGTCT
ssa13_79315982_W2	ssa13_79315982_W2_F	ACGTTGGATGGAGGAAGATGTTGAAGATGAC	ssa13_79315982_W2_R	ACGTTGGATGCTGCATAGGCAAATAAGAT	ssa13_79315982_W2_E	AAAAAACATTTGGAGACTGG
ssa13_54214399_W2	ssa13_54214399_W2_F	ACGTTGGATGGACCATGCTCATGTGATTCC	ssa13_54214399_W2_R	ACGTTGGATGTGCAGGTCAGTCACTTGAAC	ssa13_54214399_W2_E	aTCATGTGATTCCACAGCATA
ssa29_38226542_W2	ssa29_38226542_W2_F	ACGTTGGATGTTGTAGATCAGCTCGCGAAC	ssa29_38226542_W2_R	ACGTTGGATGCTGCATGCTGTTCCACATAG	ssa29_38226542_W2_E	gggAGACTTCAGGTTAGGGTA
ssa7_21179763_W2	ssa7_21179763_W2_F	ACGTTGGATGTGTTGTTGGCTTTGCCCTAC	ssa7_21179763_W2_R	ACGTTGGATGCACTATTGATATTGCAGTGG	ssa7_21179763_W2_E	agttCCCTACATGCCATAGTAA
ssa7_21659480_W2	ssa7_21659480_W2_F	ACGTTGGATGTAGGGCACGCGATGGAAAAC	ssa7_21659480_W2_R	ACGTTGGATGAAAACAGACAAACCGGGAGG	ssa7_21659480_W2_E	cGGGACTTGTCCAATAAGAAAC
ssa5_29311323_W2	ssa5_29311323_W2_F	ACGTTGGATGCATTCAGAATATGAGTGAGG	ssa5_29311323_W2_R	ACGTTGGATGATCAGTCTGTCGTGTACTGG	ssa5_29311323_W2_E	ccgcATATGAGTGAGGTATGGG
ssa10_52115424_W2	ssa10_52115424_W2_F	ACGTTGGATGGGGATGAACAGATAGTTTGC	ssa10_52115424_W2_R	ACGTTGGATGCTAAGTGGTATGGAAATGTG	ssa10_52115424_W2_E	TTTCTCCAATAGTTAAAACACAT
ssa14_36476124_W2	ssa14_36476124_W2_F	ACGTTGGATGGCAAAACAAACATGGCAGAG	ssa14_36476124_W2_R	ACGTTGGATGGCCTATTTAATGCATCTCTTC	ssa14_36476124_W2_E	ccacCTCTTCATTTGTGCGTTTGT
ssa4_59882990_W2	ssa4_59882990_W2_F	ACGTTGGATGTAGAGTGCAGTAGCAGTAGC	ssa4_59882990_W2_R	ACGTTGGATGGCATTCATTCCCAAATATCAC	ssa4_59882990_W2_E	ATAGTTGATTTAACCATTTGTAAA
ssa4_16919829_W2	ssa4_16919829_W2_F	ACGTTGGATGTTCACCAAAACAGTGGAGGG	ssa4_16919829_W2_R	ACGTTGGATGTGAGGACTTCGTGTGTCTAC	ssa4_16919829_W2_E	agcgGGGATTCAAACAACAGCAAA
ssa10_8764196_W2	ssa10_8764196_W2_F	ACGTTGGATGTTGCCAACATTGACCGGAAC	ssa10_8764196_W2_R	ACGTTGGATGACTGCCTACAGGTAGAGATG	ssa10_8764196_W2_E	ggaaGAAGTCTTGAACAAGCAAGG
ssa1_21326985_W2	ssa1_21326985_W2_F	ACGTTGGATGGGAAACTTTCGTTGCTTCCC	ssa1_21326985_W2_R	ACGTTGGATGTAAGTCCAGCCAGAGATAGG	ssa1_21326985_W2_E	ccgTGAAATCCGTGTTGATCCCTTT
ssa19_23058442_W2	ssa19_23058442_W2_F	ACGTTGGATGTCCCCAGCGTCCAGTTTTAC	ssa19_23058442_W2_R	ACGTTGGATGGTCAATTGGGACTCCAATTC	ssa19_23058442_W2_E	ggagcGGTGAAATCCGGATAGAAAC
ssa10_65293965_W2	ssa10_65293965_W2_F	ACGTTGGATGATCATGCATAAGAGCACCCG	ssa10_65293965_W2_R	ACGTTGGATGATGGAGAGCGAGATCAAAG	ssa10_65293965_W2_E	gtgggGAGCGAGATCAAAGTCATGC
ssa16_8826316_W2	ssa16_8826316_W2_F	ACGTTGGATGATATAGGTTGCGTACCCCTG	ssa16_8826316_W2_R	ACGTTGGATGTCTGTCAGTCGATGACTAGG	ssa16_8826316_W2_E	agGCATCAACCAATGGTTGCGTGCCA
ssa15_91054337_W2	ssa15_91054337_W2_F	ACGTTGGATGCATTTCAGACCCCTGCTTAG	ssa15_91054337_W2_R	ACGTTGGATGATTGGGCTCTAGTATGATGC	ssa15_91054337_W2_E	taTTTAAAAACGGTTCATATTGGTTT
ssa9_75922164_W3	ssa9_75922164_W3_F	ACGTTGGATGTGGAAAACCACAGCCTACAG	ssa9_75922164_W3_R	ACGTTGGATGTGGTAAAATGCATACCAGTG	ssa9_75922164_W3_E	GCAACCAGCATGATGT
ssa25_12148107_W3	ssa25_12148107_W3_F	ACGTTGGATGCCCAAGGAAGACTCTAAATG	ssa25_12148107_W3_R	ACGTTGGATGTTGCATGCATTTACCTGCAC	ssa25_12148107_W3_E	TCAGCTTAGCTAACCTCA
ssa27_3971817_W3	ssa27_3971817_W3_F	ACGTTGGATGTGCTATGCATGCCTGTGTTC	ssa27_3971817_W3_R	ACGTTGGATGCAAAGCAAGTTGTGCCTGAG	ssa27_3971817_W3_E	ACTTTGTGTTGTGGAAAT
ssa7_23180780_W3	ssa7_23180780_W3_F	ACGTTGGATGCACACCTTTGGAACGGTTAC	ssa7_23180780_W3_R	ACGTTGGATGAGCCCACGTTACACTTACTG	ssa7_23180780_W3_E	GTTACACTTACTGACAAGG
ssa1_71977127_W3	ssa1_71977127_W3_F	ACGTTGGATGTGTGAATGTACTACCACTGC	ssa1_71977127_W3_R	ACGTTGGATGTGAAGCTTACTCTAATAGCG	ssa1_71977127_W3_E	TCTAATAGCGCTATCCTGTT
ssa13_79315983_W3	ssa13_79315983_W3_F	ACGTTGGATGGAGGAAGATGTTGAAGATGAC	ssa13_79315983_W3_R	ACGTTGGATGCTGCATAGGCAAATAAGAT	ssa13_79315983_W3_E	AAGATAATAAAAACTCCAAATCTT
ssa6_32814342_W3	ssa6_32814342_W3_F	ACGTTGGATGACACTTGTCCATTTTAGTGC	ssa6_32814342_W3_R	ACGTTGGATGAAGGAAGTTGGTTGGAATGC	ssa6_32814342_W3_E	gaGTTGATATGCATATCCATTTTAG
