# Supplementary material for: Genetic architecture of threshold reaction norms for male alternative reproductive tactics in Atlantic salmon (Salmo salar L.)
Source: Sci Rep. 2017 Mar 10;7:43552. doi: 10.1038/srep43552 (PMC5345065; doi:10.1038/srep43552)
Supplement: Supplementary Data 2 [file srep43552-s3.xls]

## Sheet: LinkageMap
Genetic architecture of threshold reaction norms for male alternative reproductive tactics in Atlantic salmon (Salmo salar L.). Lepais O, Manicki A, Glise S, Buoro M, Bardonnet A.
Linkage Group	locus	male map	female map
LG01	lmSNP_2	0	0
LG01	lmSNP_3	8.353	6.052
LG01	lmSNP_7	8.958	12.105
LG01	lmSNP_84	8.958	13.136
LG01	lmSNP_96	9.53	14.168
LG01	lmSNP_9	10.743	15.2
LG01	lmSNP_13	10.744	15.2
LG01	lmSNP_100	10.744	18.1
LG01	lmSNP_102	10.744	18.1
LG01	lmSNP_103	10.744	18.1
LG01	lmSNP_15	10.744	18.1
LG01	lmSNP_19	10.744	18.1
LG01	lmSNP_20	10.744	18.1
LG01	lmSNP_31	10.744	18.1
LG01	lmSNP_32	10.744	18.1
LG01	lmSNP_35	10.744	18.1
LG01	lmSNP_39	10.744	18.1
LG01	lmSNP_4	10.744	18.1
LG01	lmSNP_40	10.744	18.1
LG01	lmSNP_41	10.744	18.1
LG01	lmSNP_45	10.744	18.1
LG01	lmSNP_49	10.744	18.1
LG01	lmSNP_5	10.744	18.1
LG01	lmSNP_50	10.744	18.1
LG01	lmSNP_52	10.744	18.1
LG01	lmSNP_53	10.744	18.1
LG01	lmSNP_54	10.744	18.1
LG01	lmSNP_6	10.744	18.1
LG01	lmSNP_61	10.744	18.1
LG01	lmSNP_64	10.744	18.1
LG01	lmSNP_66	10.744	18.1
LG01	lmSNP_68	10.744	18.1
LG01	lmSNP_69	10.744	18.1
LG01	lmSNP_72	10.744	18.1
LG01	lmSNP_74	10.744	18.1
LG01	lmSNP_75	10.744	18.1
LG01	lmSNP_77	10.744	18.1
LG01	lmSNP_85	10.744	18.1
LG01	lmSNP_86	10.744	18.1
LG01	lmSNP_87	10.744	18.1
LG01	lmSNP_90	10.744	18.1
LG01	lmSNP_98	10.744	18.1
LG01	lmSNP_99	10.744	18.1
LG01	SSR-OMM1374	10.744	18.1
LG01	IND-SsaIND200TKU	10.744	24.077
LG01	lmSNP_22	10.744	36.26
LG01	lmSNP_25	10.744	39.267
LG01	lmSNP_29	10.744	45.002
LG01	lmSNP_42	10.744	55.871
LG01	lmSNP_33	10.744	66.74
LG01	lmSNP_34	10.744	66.74
LG01	lmSNP_36	10.744	67.467
LG01	lmSNP_37	10.744	68.182
LG01	lmSNP_10	10.744	69.621
LG01	lmSNP_12	10.744	69.621
LG01	lmSNP_26	10.744	69.621
LG01	lmSNP_27	10.744	69.621
LG01	lmSNP_28	10.744	69.621
LG01	lmSNP_48	10.744	69.621
LG01	lmSNP_8	10.744	69.621
LG01	lmSNP_97	10.744	69.621
LG01	SSR-Ssa14	10.744	69.621
LG01	lmSNP_46	10.744	71.82
LG01	lmSNP_47	10.744	72.503
LG01	lmSNP_51	10.744	72.503
LG01	lmSNP_56	10.744	74.662
LG01	lmSNP_57	10.744	79.383
LG01	lmSNP_58	10.744	86.552
LG01	lmSNP_107	10.744	97.597
LG01	lmSNP_59	10.744	108.643
LG01	lmSNP_60	10.744	113.005
LG01	lmSNP_70	10.744	118.196
LG01	lmSNP_62	10.744	119.625
LG01	lmSNP_73	10.744	119.625
LG01	lmSNP_63	10.744	120.334
LG01	lmSNP_65	10.744	120.334
LG01	lmSNP_76	10.744	133.817
LG01	lmSNP_16	10.744	135.842
LG01	lmSNP_79	10.744	137.867
LG01	lmSNP_80	10.744	137.867
LG01	lmSNP_14	10.744	138.951
LG01	lmSNP_81	10.744	140.035
LG01	lmSNP_82	10.744	142.23
LG01	lmSNP_83	10.744	142.23
LG01	lmSNP_91	10.744	149.721
LG01	lmSNP_88	10.744	150.573
LG01	lmSNP_93	10.744	151.407
LG01	IND-SsaIND020TKU	10.744	158.306
LG01	lmSNP_105	10.744	165.959
LG01	lmSNP_106	10.744	168.361
LG01	lmSNP_89	12.212	168.361
LG02	lmSNP_923	0	0
LG02	lmSNP_592	0	6.16
LG02	lmSNP_593	0	6.16
LG02	IND-SsaIND118TKU	0	11.289
LG02	lmSNP_111	0	11.289
LG02	lmSNP_113	0	11.289
LG02	lmSNP_118	0	11.289
LG02	lmSNP_121	0	11.289
LG02	lmSNP_127	0	11.289
LG02	lmSNP_129	0	11.289
LG02	lmSNP_130	0	11.289
LG02	lmSNP_132	0	11.289
LG02	lmSNP_1341	0	11.289
LG02	lmSNP_128	0	16.418
LG02	lmSNP_125	0.001	25.779
LG02	lmSNP_122	0.001	54.855
LG02	lmSNP_120	0.002	54.855
LG02	lmSNP_119	0.003	60.193
LG02	sqSNP_14	0.003	60.963
LG02	SSR-OmyRGT39TUF	0.004	89.005
LG02	lmSNP_114	0.005	90.712
LG02	lmSNP_115	0.006	92.171
LG03	lmSNP_171	0	0
LG03	lmSNP_168	0	16.693
LG03	lmSNP_167	0	23.248
LG03	lmSNP_165	0	26.644
LG03	lmSNP_160	0	36.337
LG03	lmSNP_162	0	36.337
LG03	lmSNP_161	1.553	36.337
LG03	lmSNP_156	0	36.521
LG03	lmSNP_143	1.054	36.705
LG03	lmSNP_151	1.054	36.705
LG03	lmSNP_155	1.054	36.705
LG03	lmSNP_163	1.054	36.705
LG03	lmSNP_172	1.054	36.705
LG03	lmSNP_144	1.054	36.889
LG03	lmSNP_159	2.052	37.073
LG03	lmSNP_158	2.055	40.793
LG03	lmSNP_157	2.055	52.728
LG03	IND-SsaIND142TKU	3.408	52.728
LG04	lmSNP_184	0	0
LG04	lmSNP_231	0	0
LG04	lmSNP_183	1.425	0
LG04	lmSNP_187	1.425	0
LG04	lmSNP_188	1.425	0
LG04	lmSNP_191	1.425	0
LG04	lmSNP_193	1.425	0
LG04	lmSNP_194	1.425	0
LG04	lmSNP_196	1.425	0
LG04	lmSNP_198	1.425	0
LG04	lmSNP_199	1.425	0
LG04	lmSNP_200	1.425	0
LG04	lmSNP_202	1.425	0
LG04	lmSNP_208	1.425	0
LG04	lmSNP_210	1.425	0
LG04	lmSNP_211	1.425	0
LG04	lmSNP_212	1.425	0
LG04	lmSNP_213	1.425	0
LG04	lmSNP_214	1.425	0
LG04	lmSNP_215	1.425	0
LG04	lmSNP_219	1.425	0
LG04	lmSNP_222	1.425	0
LG04	lmSNP_223	1.425	0
LG04	lmSNP_225	1.425	0
LG04	lmSNP_226	1.425	0
LG04	lmSNP_227	1.425	0
LG04	SSR-Omm1107	1.425	0
LG04	lmSNP_201	2.226	3.919
LG04	lmSNP_209	1.425	7.837
LG04	SSR-Sleen82	1.425	7.837
LG04	lmSNP_203	1.425	13.035
LG04	lmSNP_197	1.425	33.3
LG04	IND-SsaIND199TKU	1.425	54.649
LG04	lmSNP_195	1.425	54.649
LG04	lmSNP_192	0.713	59.067
LG04	lmSNP_233	9.224	62.42
LG04	lmSNP_228	0	65.772
LG04	lmSNP_185	0	69.125
LG04	lmSNP_186	0	69.125
LG05	lmSNP_276	0	0
LG05	lmSNP_261	0.09	8.304
LG05	SSR-Omy272UOG	0.09	16.609
LG05	lmSNP_267	0.09	49.334
LG05	lmSNP_235	0.802	49.334
LG05	lmSNP_247	0.802	49.334
LG05	lmSNP_268	0.802	49.334
LG05	lmSNP_275	0.802	49.334
LG05	sqSNP_30	0.802	49.334
LG05	lmSNP_262	0.802	53.749
LG05	lmSNP_263	0.802	53.749
LG05	lmSNP_260	0.802	55.944
LG05	lmSNP_246	0.802	56.179
LG05	lmSNP_258	0.802	56.413
LG05	lmSNP_255	0.802	88.418
LG05	lmSNP_256	0.802	88.418
LG05	lmSNP_253	0.802	99.425
LG05	lmSNP_254	0.802	106.393
LG05	lmSNP_242	0.802	113.36
LG05	lmSNP_241	0.802	114.073
LG05	IND-SsaIND037TKU	0.802	117.724
LG05	IND-SsaIND165TKU	0.802	117.724
LG05	lmSNP_238	0.802	117.724
LG05	lmSNP_239	0.802	117.724
LG05	lmSNP_240	0.802	117.724
LG05	lmSNP_244	0.802	117.724
LG05	lmSNP_245	0.802	117.724
LG05	lmSNP_248	0.802	117.724
LG05	lmSNP_249	0.802	117.724
LG05	lmSNP_250	0.802	117.724
LG05	lmSNP_251	0.802	117.724
LG05	lmSNP_252	0.802	117.724
LG05	lmSNP_257	0.802	117.724
LG05	lmSNP_264	0.802	117.724
LG05	lmSNP_270	0.802	117.724
LG05	lmSNP_271	0.802	117.724
LG05	lmSNP_272	0.802	117.724
LG05	lmSNP_273	0.802	117.724
LG05	lmSNP_274	0.802	117.724
LG05	sqSNP_28	0.802	117.724
LG05	sqSNP_29	0.802	117.724
LG05	SSR-Omm1070	0.802	117.724
LG05	SSR-OmyRGT13TUF	0.802	117.724
LG06	lmSNP_277	0	0
LG06	lmSNP_283	0	0
LG06	lmSNP_288	0	5.373
LG06	lmSNP_289	0	5.373
LG06	lmSNP_290	0	8.419
LG06	lmSNP_321	0	44.113
LG06	lmSNP_298	0	79.806
LG06	lmSNP_278	0	84.709
LG06	lmSNP_279	0	84.709
LG06	lmSNP_300	0	89.612
LG06	lmSNP_292	0	89.83
LG06	lmSNP_297	0	89.83
LG06	lmSNP_299	0	89.83
LG06	lmSNP_301	0	89.83
LG06	lmSNP_307	0	89.83
LG06	lmSNP_315	0	89.83
LG06	lmSNP_316	0	89.83
LG06	lmSNP_325	0	89.83
LG06	SSR-Ssa171	0	89.83
LG06	lmSNP_303	0	90.049
LG06	lmSNP_304	0	90.049
LG06	lmSNP_305	0	90.049
LG06	lmSNP_306	0	92.952
LG06	lmSNP_308	0	95.117
LG06	SSR-OMM1105	0	98.02
LG06	lmSNP_291	0	98.769
LG06	lmSNP_310	0	98.769
LG06	lmSNP_326	0	98.769
LG06	lmSNP_331	0	98.769
LG06	lmSNP_309	0	99.517
LG06	lmSNP_281	0	106.187
LG06	lmSNP_293	0	106.187
LG06	lmSNP_311	0	106.187
LG06	lmSNP_312	0	106.187
LG06	lmSNP_313	0	106.187
LG06	lmSNP_320	0	106.187
LG06	lmSNP_328	0	106.187
LG06	lmSNP_329	0	112.856
LG06	lmSNP_317	0	119.526
LG06	lmSNP_318	0	126.638
LG06	lmSNP_319	0	126.638
LG06	lmSNP_323	0	138.232
LG06	lmSNP_327	0	138.232
LG06	lmSNP_322	1.171	143.288
LG06	lmSNP_332	1.171	143.288
LG06	lmSNP_333	1.171	143.288
LG06	lmSNP_335	1.171	143.288
LG06	IND-SsaIND009TKU	0.585	148.344
LG06	lmSNP_330	1.171	149.777
LG06	lmSNP_337	0	151.289
LG06	SSR-HSP	22.727	152.8
LG07	lmSNP_356	0	0
LG07	lmSNP_349	0.003	12.925
LG07	lmSNP_350	0.003	12.925
LG07	lmSNP_360	0.003	15.029
LG07	lmSNP_355	0.815	17.134
LG07	lmSNP_358	0.815	17.134
LG07	lmSNP_359	0.815	17.134
LG07	lmSNP_362	0.815	17.134
LG07	lmSNP_365	0.815	17.134
LG07	lmSNP_1362	0.815	19.238
LG07	sqSNP_31	0.815	21.342
LG07	lmSNP_1366	0.815	23.074
LG07	lmSNP_1367	0.815	23.074
LG07	lmSNP_340	0.815	24.806
LG07	lmSNP_342	0.815	24.806
LG07	lmSNP_344	0.815	24.806
LG07	lmSNP_345	0.815	24.806
LG07	lmSNP_347	0.815	24.806
LG07	lmSNP_353	0.815	24.806
LG07	lmSNP_354	0.815	24.806
LG07	lmSNP_357	0.815	24.806
LG07	lmSNP_363	0.815	24.806
LG07	lmSNP_364	0.815	24.806
LG07	lmSNP_346	0.815	26.538
LG07	lmSNP_348	0.815	26.538
LG07	lmSNP_352	0.815	26.538
LG07	SSR-Omy14INRA	0.815	26.538
LG08	lmSNP_376	0	0
LG08	lmSNP_370	0	8.291
LG08	SSR-BHMS365	0	16.583
LG08	lmSNP_368	0	24.874
LG08	lmSNP_375	0	24.874
LG08	lmSNP_369	0	33.165
LG08	lmSNP_371	0	33.165
LG08	lmSNP_373	0.733	33.165
LG09	SSR-EST107	0	0
LG09	lmSNP_454	29.041	0
LG09	lmSNP_1357	30.297	0
LG09	lmSNP_452	31.553	0
LG09	lmSNP_449	32.809	1.45
LG09	lmSNP_455	34.065	1.814
LG09	lmSNP_456	34.07	2.179
LG09	lmSNP_453	34.075	2.543
LG09	lmSNP_447	36.434	2.907
LG09	lmSNP_384	36.439	6.301
LG09	lmSNP_385	36.439	6.301
LG09	SSR-Ssosl85	36.439	9.694
LG09	lmSNP_391	36.439	12.597
LG09	lmSNP_437	36.439	12.597
LG09	lmSNP_442	36.439	12.597
LG09	lmSNP_443	36.439	12.597
LG09	lmSNP_439	36.439	17.94
LG09	lmSNP_435	36.439	20.932
LG09	lmSNP_436	36.439	23.091
LG09	lmSNP_438	36.439	23.091
LG09	lmSNP_409	36.439	23.814
LG09	lmSNP_432	36.439	24.536
LG09	IND-SsaIND100TKU	36.439	29.068
LG09	lmSNP_431	36.439	29.068
LG09	lmSNP_430	36.439	31.229
LG09	SSR-EST58	36.439	42.212
LG09	lmSNP_421	36.439	42.924
LG09	lmSNP_411	36.439	47.342
LG09	lmSNP_412	36.439	47.342
LG09	lmSNP_408	36.439	48.772
LG09	lmSNP_403	36.439	50.215
LG09	lmSNP_404	36.439	50.215
LG09	IND-SsaIND099TKU	36.439	50.932
LG09	lmSNP_378	36.439	50.932
LG09	lmSNP_379	36.439	50.932
LG09	lmSNP_383	36.439	50.932
LG09	lmSNP_387	36.439	50.932
LG09	lmSNP_388	36.439	50.932
LG09	lmSNP_390	36.439	50.932
LG09	lmSNP_392	36.439	50.932
LG09	lmSNP_393	36.439	50.932
LG09	lmSNP_396	36.439	50.932
LG09	lmSNP_398	36.439	50.932
LG09	lmSNP_399	36.439	50.932
LG09	lmSNP_400	36.439	50.932
LG09	lmSNP_402	36.439	50.932
LG09	lmSNP_410	36.439	50.932
LG09	lmSNP_413	36.439	50.932
LG09	lmSNP_414	36.439	50.932
LG09	lmSNP_415	36.439	50.932
LG09	lmSNP_417	36.439	50.932
LG09	lmSNP_418	36.439	50.932
LG09	lmSNP_422	36.439	50.932
LG09	lmSNP_424	36.439	50.932
LG09	lmSNP_425	36.439	50.932
LG09	lmSNP_426	36.439	50.932
LG09	lmSNP_427	36.439	50.932
LG09	lmSNP_428	36.439	50.932
LG09	lmSNP_429	36.439	50.932
LG09	lmSNP_441	36.439	50.932
LG09	lmSNP_444	36.439	50.932
LG09	lmSNP_446	36.439	50.932
LG09	lmSNP_448	36.439	50.932
LG09	lmSNP_450	36.439	50.932
LG09	lmSNP_451	36.439	50.932
LG09	SSR-EST19	36.439	50.932
LG09	SSR-Ssa412	36.439	50.932
LG09	lmSNP_395	36.439	53.838
LG09	lmSNP_407	36.439	68.607
LG09	lmSNP_386	36.967	83.377
LG09	lmSNP_381	36.978	114.61
LG09	lmSNP_380	36.988	117.026
LG09	lmSNP_416	38.356	117.026
LG10	lmSNP_458	0	0
LG10	lmSNP_530	0.002	1.114
LG10	lmSNP_460	0.002	2.229
LG10	lmSNP_468	0.002	56.295
LG10	lmSNP_470	0.002	58.511
LG10	lmSNP_472	0.002	59.954
LG10	SSR-EST42	0.002	60.679
LG10	SSR-SSOSL311	0.002	60.679
LG10	lmSNP_474	0.002	61.401
LG10	lmSNP_475	0.002	62.83
LG10	lmSNP_459	0.716	63.565
LG10	IND-SsaIND117TKU	0.716	64.301
LG10	lmSNP_480	0.716	65.748
LG10	lmSNP_481	0.716	65.748
LG10	lmSNP_483	0.716	67.209
LG10	lmSNP_485	0.716	68.726
LG10	lmSNP_495	0.716	73.447
LG10	lmSNP_499	0.716	77.372
LG10	lmSNP_500	0.716	81.415
LG10	lmSNP_536	0.716	81.77
LG10	lmSNP_502	0.716	82.125
LG10	lmSNP_503	0.716	82.125
LG10	lmSNP_471	0.716	82.48
LG10	lmSNP_504	1.426	82.836
LG10	lmSNP_505	1.426	88.026
LG10	lmSNP_510	1.426	92.445
LG10	lmSNP_511	1.426	93.16
LG10	lmSNP_517	1.426	102.697
LG10	lmSNP_531	1.426	108.886
LG10	lmSNP_528	1.426	109.589
LG10	lmSNP_529	1.426	109.589
LG10	lmSNP_538	1.426	118.864
LG10	lmSNP_462	1.426	119.573
LG10	lmSNP_463	1.426	119.573
LG10	lmSNP_464	1.426	119.573
LG10	lmSNP_465	1.426	119.573
LG10	lmSNP_467	1.426	119.573
LG10	lmSNP_473	1.426	119.573
LG10	lmSNP_476	1.426	119.573
LG10	lmSNP_477	1.426	119.573
LG10	lmSNP_479	1.426	119.573
LG10	lmSNP_486	1.426	119.573
LG10	lmSNP_489	1.426	119.573
LG10	lmSNP_491	1.426	119.573
LG10	lmSNP_493	1.426	119.573
LG10	lmSNP_494	1.426	119.573
LG10	lmSNP_496	1.426	119.573
LG10	lmSNP_497	1.426	119.573
LG10	lmSNP_498	1.426	119.573
LG10	lmSNP_501	1.426	119.573
LG10	lmSNP_506	1.426	119.573
LG10	lmSNP_507	1.426	119.573
LG10	lmSNP_508	1.426	119.573
LG10	lmSNP_509	1.426	119.573
LG10	lmSNP_512	1.426	119.573
LG10	lmSNP_513	1.426	119.573
LG10	lmSNP_514	1.426	119.573
LG10	lmSNP_515	1.426	119.573
LG10	lmSNP_516	1.426	119.573
LG10	lmSNP_520	1.426	119.573
LG10	lmSNP_522	1.426	119.573
LG10	lmSNP_523	1.426	119.573
LG10	lmSNP_524	1.426	119.573
LG10	lmSNP_525	1.426	119.573
LG10	lmSNP_526	1.426	119.573
LG10	lmSNP_527	1.426	119.573
LG10	lmSNP_535	1.426	119.573
LG10	lmSNP_537	1.426	119.573
LG10	SSR-EST46	1.426	119.573
LG10	lmSNP_540	1.426	121.002
LG10	lmSNP_539	2.941	121.002
LG11	lmSNP_547	0	0
LG11	lmSNP_573	0	6.88
LG11	lmSNP_543	0.746	13.759
LG11	lmSNP_554	0.746	13.759
LG11	lmSNP_561	0.746	13.759
LG11	lmSNP_562	0.746	13.759
LG11	SSR-BHMS189	0.746	13.759
LG11	lmSNP_1262	0.746	18.183
LG11	lmSNP_555	0.746	18.183
LG11	lmSNP_556	0.746	18.183
LG11	lmSNP_558	0.746	18.893
LG11	lmSNP_559	0.746	20.353
LG11	lmSNP_560	0.746	21.803
LG11	lmSNP_1263	0.746	22.522
LG11	lmSNP_1264	0.746	22.522
LG11	lmSNP_563	0.746	22.522
LG11	SSR-SSOSL438	0.746	22.522
LG11	lmSNP_568	0.746	35.081
LG11	lmSNP_567	0.746	36.007
LG11	lmSNP_569	0.746	38.914
LG11	lmSNP_570	0.746	38.914
LG11	lmSNP_576	0.746	46.504
LG11	lmSNP_578	0.746	55.308
LG11	lmSNP_564	0.746	56.907
LG11	lmSNP_583	0.746	58.506
LG11	IND-SsaIND145TKU	0.746	59.224
LG11	lmSNP_545	0.746	59.224
LG11	lmSNP_548	0.746	59.224
LG11	lmSNP_549	0.746	59.224
LG11	lmSNP_550	0.746	59.224
LG11	lmSNP_552	0.746	59.224
LG11	lmSNP_571	0.746	59.224
LG11	lmSNP_574	0.746	59.224
LG11	lmSNP_577	0.746	59.224
LG11	lmSNP_580	0.746	59.224
LG11	lmSNP_582	0.746	59.224
LG11	lmSNP_584	0.746	59.224
LG11	lmSNP_585	0.746	59.224
LG11	sqSNP_4	0.746	59.224
LG11	lmSNP_551	0.746	61.46
LG11	lmSNP_553	0.746	61.46
LG11	lmSNP_575	0.746	61.46
LG11	lmSNP_581	0.746	61.46
LG11	lmSNP_586	0.746	61.46
LG11	lmSNP_587	0.746	61.46
LG11	lmSNP_588	0.746	61.46
LG11	IND-SsaIND179TKU	14.112	61.46
LG11	lmSNP_591	15.081	61.46
LG12	lmSNP_637	0	0
LG12	lmSNP_641	0	0.945
LG12	lmSNP_633	28.983	4.305
LG12	lmSNP_630	57.966	7.205
LG12	lmSNP_626	86.949	10.382
LG12	lmSNP_619	86.949	27.303
LG12	SSR-MHCII	86.949	27.303
LG12	lmSNP_615	86.949	29.216
LG12	lmSNP_617	86.949	29.216
LG12	lmSNP_613	86.949	30.785
LG12	lmSNP_636	86.949	34.511
LG12	lmSNP_596	86.949	38.236
LG12	lmSNP_598	86.949	38.236
LG12	lmSNP_600	86.949	38.236
LG12	lmSNP_601	86.949	38.236
LG12	lmSNP_604	86.949	38.236
LG12	lmSNP_606	86.949	38.236
LG12	lmSNP_608	86.949	38.236
LG12	lmSNP_609	86.949	38.236
LG12	lmSNP_610	86.949	38.236
LG12	lmSNP_612	86.949	38.236
LG12	lmSNP_618	86.949	38.236
LG12	lmSNP_620	86.949	38.236
LG12	lmSNP_622	86.949	38.236
LG12	lmSNP_623	86.949	38.236
LG12	lmSNP_625	86.949	38.236
LG12	lmSNP_628	86.949	38.236
LG12	lmSNP_629	86.949	38.236
LG12	lmSNP_631	86.949	38.236
LG12	lmSNP_634	86.949	38.236
LG12	lmSNP_635	86.949	38.236
LG12	sqSNP_6	86.949	38.236
LG12	SSR-Sssp2210	86.949	38.236
LG12	lmSNP_595	86.967	48.424
LG13	sqSNP_9	0.391	0
LG13	SSR-Sssp2201	0	7.071
LG13	sqSNP_12	0.781	21.421
LG13	lmSNP_647	1.172	42.049
LG13	lmSNP_649	1.563	42.759
LG13	lmSNP_657	1.563	49.541
LG13	lmSNP_663	1.563	52.446
LG13	lmSNP_661	1.563	53.157
LG13	lmSNP_662	1.563	53.157
LG13	lmSNP_659	1.563	53.867
LG13	lmSNP_675	1.563	59.061
LG13	lmSNP_687	1.563	65.047
LG13	lmSNP_688	1.563	66.498
LG13	lmSNP_689	1.563	67.212
LG13	lmSNP_693	1.563	78.142
LG13	lmSNP_692	1.563	78.907
LG13	lmSNP_694	1.563	80.355
LG13	lmSNP_696	1.563	82.513
LG13	lmSNP_654	1.563	84.339
LG13	lmSNP_676	1.563	86.164
LG13	lmSNP_702	1.563	86.164
LG13	lmSNP_703	1.563	86.164
LG13	lmSNP_704	1.563	86.874
LG13	lmSNP_644	1.563	88.303
LG13	lmSNP_645	1.563	88.303
LG13	lmSNP_646	1.563	88.303
LG13	lmSNP_651	1.563	88.303
LG13	lmSNP_652	1.563	88.303
LG13	lmSNP_655	1.563	88.303
LG13	lmSNP_656	1.563	88.303
LG13	lmSNP_658	1.563	88.303
LG13	lmSNP_660	1.563	88.303
LG13	lmSNP_666	1.563	88.303
LG13	lmSNP_668	1.563	88.303
LG13	lmSNP_674	1.563	88.303
LG13	lmSNP_679	1.563	88.303
LG13	lmSNP_682	1.563	88.303
LG13	lmSNP_683	1.563	88.303
LG13	lmSNP_684	1.563	88.303
LG13	lmSNP_685	1.563	88.303
LG13	lmSNP_691	1.563	88.303
LG13	lmSNP_697	1.563	88.303
LG13	lmSNP_698	1.563	88.303
LG13	lmSNP_705	1.563	88.303
LG13	lmSNP_706	1.563	88.303
LG13	lmSNP_707	1.563	88.303
LG13	lmSNP_708	1.563	88.303
LG13	lmSNP_710	1.563	88.303
LG13	lmSNP_711	1.563	88.303
LG13	sqSNP_10	1.563	88.303
LG13	sqSNP_11	1.563	88.303
LG13	sqSNP_7	1.563	88.303
LG13	SSR-EST9	1.563	88.303
LG13	lmSNP_709	1.563	89.732
LG13	lmSNP_648	1.564	90.163
LG13	lmSNP_653	1.563	90.595
LG13	lmSNP_712	6.126	91.027
LG13	lmSNP_715	10.349	91.459
LG13	lmSNP_716	28.345	91.89
LG13	lmSNP_713	52.325	91.89
LG13	lmSNP_714	52.325	91.89
LG13	lmSNP_717	76.305	94.728
LG14	lmSNP_776	0	0
LG14	lmSNP_777	0	0
LG14	lmSNP_775	0	0.68
LG14	lmSNP_772	0.719	3.632
LG14	lmSNP_770	1.438	9.038
LG14	lmSNP_764	1.438	11.373
LG14	lmSNP_769	1.454	12.09
LG14	lmSNP_762	1.885	12.807
LG14	lmSNP_761	2.316	12.807
LG14	lmSNP_758	2.316	13.204
LG14	lmSNP_763	2.316	13.601
LG14	lmSNP_725	2.316	17.101
LG14	lmSNP_756	2.316	20.602
LG14	lmSNP_719	2.316	23.737
LG14	lmSNP_720	2.316	23.737
LG14	lmSNP_724	2.316	23.737
LG14	lmSNP_727	2.316	23.737
LG14	lmSNP_729	2.316	23.737
LG14	lmSNP_730	2.316	23.737
LG14	lmSNP_731	2.316	23.737
LG14	lmSNP_735	2.316	23.737
LG14	lmSNP_736	2.316	23.737
LG14	lmSNP_739	2.316	23.737
LG14	lmSNP_740	2.316	23.737
LG14	lmSNP_742	2.316	23.737
LG14	lmSNP_743	2.316	23.737
LG14	lmSNP_744	2.316	23.737
LG14	lmSNP_747	2.316	23.737
LG14	lmSNP_751	2.316	23.737
LG14	lmSNP_752	2.316	23.737
LG14	lmSNP_753	2.316	23.737
LG14	lmSNP_754	2.316	23.737
LG14	lmSNP_757	2.316	23.737
LG14	lmSNP_760	2.316	23.737
LG14	lmSNP_765	2.316	23.737
LG14	lmSNP_766	2.316	23.737
LG14	lmSNP_768	2.316	23.737
LG14	sqSNP_13	2.316	23.737
LG14	SSR-EST123	2.316	23.737
LG14	lmSNP_750	2.335	24.487
LG14	lmSNP_749	2.387	25.262
LG14	lmSNP_748	2.438	27.764
LG14	lmSNP_745	2.49	33.716
LG14	lmSNP_734	2.541	46.28
LG14	lmSNP_732	2.593	49.538
LG14	lmSNP_728	2.644	51.1
LG14	lmSNP_771	2.71	63.229
LG14	lmSNP_726	2.71	75.357
LG14	lmSNP_722	2.71	76.116
LG14	lmSNP_723	2.71	76.116
LG14	lmSNP_718	2.843	87.482
LG15	lmSNP_832	0	0
LG15	lmSNP_833	0	0
LG15	lmSNP_834	1.377	0
LG15	lmSNP_827	108.047	0
LG15	IND-SsaIND038TKU	109.671	0
LG15	lmSNP_779	109.671	0
LG15	lmSNP_782	109.671	0
LG15	lmSNP_784	109.671	0
LG15	lmSNP_787	109.671	0
LG15	lmSNP_788	109.671	0
LG15	lmSNP_796	109.671	0
LG15	lmSNP_797	109.671	0
LG15	lmSNP_805	109.671	0
LG15	lmSNP_809	109.671	0
LG15	lmSNP_812	109.671	0
LG15	lmSNP_829	109.671	0
LG15	lmSNP_831	109.671	0
LG15	SSR-Ssa197	109.671	0
LG15	lmSNP_828	109.671	1.454
LG15	lmSNP_826	109.671	6.736
LG15	lmSNP_824	109.671	8.165
LG15	lmSNP_825	109.671	8.165
LG15	lmSNP_822	109.671	8.874
LG15	lmSNP_823	109.671	8.874
LG15	lmSNP_817	109.671	14.852
LG15	lmSNP_818	109.671	14.852
LG15	lmSNP_816	109.671	15.562
LG15	lmSNP_814	109.671	16.271
LG15	lmSNP_815	109.671	16.271
LG15	lmSNP_813	109.671	16.981
LG15	lmSNP_811	109.671	17.929
LG15	lmSNP_810	109.671	18.904
LG15	lmSNP_808	109.671	19.874
LG15	lmSNP_806	109.671	23.527
LG15	lmSNP_802	109.671	25.687
LG15	lmSNP_799	109.671	26.397
LG15	lmSNP_795	109.671	28.631
LG15	lmSNP_789	109.671	35.244
LG15	lmSNP_786	110.026	39.854
LG15	lmSNP_783	110.38	59.758
LG15	IND-SsaIND018TKU	109.671	70.08
LG15	lmSNP_790	109.671	70.08
LG15	lmSNP_793	109.671	70.08
LG15	lmSNP_800	109.671	70.08
LG15	lmSNP_803	109.671	70.08
LG15	lmSNP_781	110.38	80.403
LG15	lmSNP_780	110.382	81.271
LG15	lmSNP_792	110.38	82.823
LG15	lmSNP_804	110.38	82.823
LG15	lmSNP_778	110.383	84.375
LG16	lmSNP_837	0	0
LG16	lmSNP_838	0	0
LG16	lmSNP_852	0	0
LG16	lmSNP_853	0	0
LG16	lmSNP_878	0	0
LG16	lmSNP_880	0	0
LG16	lmSNP_883	0	0
LG16	lmSNP_884	0	0
LG16	lmSNP_843	0	21.816
LG16	lmSNP_844	0	21.816
LG16	lmSNP_873	0	22.172
LG16	lmSNP_845	0	22.529
LG16	lmSNP_847	0	29.309
LG16	lmSNP_849	0	35.139
LG16	lmSNP_850	0	36.71
LG16	IND-SsaIND054TKU	0	42.697
LG16	lmSNP_836	0	44.69
LG16	lmSNP_839	0	44.69
LG16	lmSNP_841	0	44.69
LG16	lmSNP_860	0	44.69
LG16	lmSNP_864	0	44.69
LG16	lmSNP_875	0	44.69
LG16	lmSNP_882	0	44.69
LG16	lmSNP_877	0	46.683
LG16	lmSNP_848	0	48.677
LG16	lmSNP_855	0	48.677
LG16	lmSNP_856	0	48.677
LG16	lmSNP_857	0	50.836
LG16	lmSNP_835	0	51.545
LG16	lmSNP_851	0	51.545
LG16	lmSNP_862	0	51.545
LG16	lmSNP_867	0	51.545
LG16	lmSNP_872	0	51.545
LG16	lmSNP_874	0	51.545
LG16	lmSNP_879	0	51.545
LG16	SSR-EST53	0	51.545
LG16	lmSNP_859	0.565	51.545
LG16	lmSNP_863	0.565	51.545
LG16	lmSNP_865	0.565	51.545
LG16	lmSNP_866	0.565	51.545
LG16	lmSNP_868	0.565	51.545
LG16	lmSNP_871	0.565	51.545
LG16	SSR-BHMS7-043	0.565	51.545
LG16	lmSNP_846	1.129	51.545
LG16	SSR-EST22	2.555	52.383
LG16	lmSNP_881	2.555	57.835
LG16	lmSNP_876	2.555	60.191
LG17	lmSNP_888	0	0
LG17	lmSNP_889	0.002	3.789
LG17	SSR-EST11	0.003	10.514
LG17	lmSNP_895	0.003	36.928
LG17	lmSNP_896	0.003	75.969
LG17	lmSNP_897	0.003	78.077
LG17	lmSNP_891	0.003	80.31
LG17	lmSNP_894	0.003	82.544
LG17	lmSNP_901	0.003	84.777
LG17	lmSNP_367	0.49	84.777
LG17	lmSNP_885	0.49	84.777
LG17	lmSNP_890	0.49	84.777
LG17	lmSNP_892	0.49	84.777
LG17	lmSNP_893	0.49	84.777
LG17	lmSNP_899	0.49	84.777
LG18	lmSNP_906	0	0
LG18	lmSNP_904	0	3.325
LG18	lmSNP_907	0	3.325
LG18	lmSNP_913	0	3.325
LG18	lmSNP_914	0	3.325
LG18	lmSNP_916	0	3.325
LG18	lmSNP_924	0	3.325
LG18	lmSNP_925	0	3.325
LG18	lmSNP_926	0	3.325
LG18	lmSNP_928	0	3.325
LG18	lmSNP_932	0	3.325
LG18	SSR-OMM1400	0	3.325
LG18	lmSNP_905	0	6.651
LG18	lmSNP_938	0	9.976
LG18	lmSNP_908	0	13.301
LG18	lmSNP_909	0	15.795
LG18	lmSNP_910	0	23
LG18	lmSNP_911	0	24.283
LG18	lmSNP_912	0	25.897
LG18	lmSNP_915	0	30.68
LG18	lmSNP_919	0	34.933
LG18	lmSNP_920	0	39.615
LG18	lmSNP_917	0	40.006
LG18	lmSNP_922	0	40.396
LG18	lmSNP_929	0	47.911
LG18	SSR-EST70	0	50.606
LG18	lmSNP_936	0	52.193
LG18	lmSNP_927	0	53.779
LG18	lmSNP_931	0	55.365
LG18	lmSNP_934	0	58.374
LG18	lmSNP_921	0.721	59.306
LG18	lmSNP_935	2.484	60.237
LG18	lmSNP_937	11.188	61.168
LG19	lmSNP_942	0	0
LG19	lmSNP_986	2.057	0.866
LG19	lmSNP_987	2.057	0.866
LG19	lmSNP_941	2.057	1.732
LG19	lmSNP_946	2.057	18.978
LG19	lmSNP_947	2.057	18.978
LG19	IND-SsaIND196TKU	2.057	33.202
LG19	lmSNP_939	2.057	33.202
LG19	lmSNP_949	2.057	33.202
LG19	lmSNP_960	2.057	33.202
LG19	lmSNP_978	2.057	33.202
LG19	lmSNP_952	2.057	47.426
LG19	lmSNP_945	2.057	50.39
LG19	SSR-SSOSL25	2.057	53.355
LG19	lmSNP_954	2.057	57.404
LG19	IND-SsaIND102TKU	2.057	58.113
LG19	IND-SsaIND106TKU	2.057	58.113
LG19	IND-SsaIND146TKU	2.057	58.113
LG19	lmSNP_940	2.057	58.113
LG19	lmSNP_944	2.057	58.113
LG19	lmSNP_948	2.057	58.113
LG19	lmSNP_950	2.057	58.113
LG19	lmSNP_955	2.057	58.113
LG19	lmSNP_972	2.057	58.113
LG19	lmSNP_979	2.057	58.113
LG19	lmSNP_980	2.057	58.113
LG19	lmSNP_984	2.057	58.113
LG19	SSR-Ssa407	2.057	58.113
LG19	lmSNP_958	2.057	59.542
LG19	lmSNP_966	2.057	60.252
LG19	lmSNP_968	2.057	62.414
LG19	lmSNP_969	2.057	62.414
LG19	lmSNP_967	2.057	63.847
LG19	lmSNP_951	2.057	66.75
LG19	lmSNP_970	2.057	66.75
LG19	lmSNP_981	2.057	66.75
LG19	lmSNP_982	2.057	66.75
LG19	lmSNP_985	2.057	66.75
LG19	SSR-EST74	2.057	66.75
LG19	lmSNP_974	2.057	69.649
LG19	lmSNP_976	2.057	70.359
LG19	lmSNP_977	2.057	70.359
LG19	lmSNP_983	2.057	70.359
LG20	lmSNP_1006	0	0
LG20	lmSNP_1024	0	0
LG20	lmSNP_999	0	0
LG20	lmSNP_1035	0.725	0
LG20	lmSNP_1043	0.725	0
LG20	lmSNP_1046	0.725	0
LG20	lmSNP_1358	0.725	0
LG20	lmSNP_1042	0.725	0.716
LG20	lmSNP_1039	0.725	8.1
LG20	lmSNP_1038	0.725	12.814
LG20	lmSNP_1036	0.725	14.972
LG20	lmSNP_1028	0.725	15.372
LG20	lmSNP_1029	0.725	15.683
LG20	lmSNP_1030	0.725	15.683
LG20	lmSNP_1031	0.725	15.683
LG20	lmSNP_1033	0.725	15.683
LG20	lmSNP_1027	0.725	17.112
LG20	lmSNP_1022	0.725	19.272
LG20	lmSNP_1023	0.725	19.272
LG20	lmSNP_1020	0.725	19.981
LG20	SSR-Ssa4DIAS	0.725	19.981
LG20	lmSNP_1021	0.725	20.691
LG20	lmSNP_1013	0.725	24.344
LG20	lmSNP_1014	0.725	24.344
LG20	lmSNP_1015	0.725	24.344
LG20	lmSNP_1011	0.725	31.037
LG20	lmSNP_1009	0.725	31.821
LG20	lmSNP_1010	0.725	31.821
LG20	IND-SsaIND049TKU	0.725	32.531
LG20	lmSNP_1008	0.725	33.96
LG20	lmSNP_1004	0.725	38.138
LG20	lmSNP_1005	0.725	38.138
LG20	lmSNP_1037	0.725	38.645
LG20	lmSNP_1003	0.725	39.152
LG20	lmSNP_1001	0.725	42.805
LG20	lmSNP_1002	0.725	42.805
LG20	lmSNP_1017	0.725	42.805
LG20	lmSNP_1025	0.725	42.805
LG20	lmSNP_1040	0.725	42.805
LG20	lmSNP_1041	0.725	42.805
LG20	lmSNP_1000	0.725	49.594
LG20	lmSNP_1007	0.725	49.594
LG20	lmSNP_1012	0.725	49.594
LG20	lmSNP_1018	0.725	49.594
LG20	lmSNP_1034	0.725	49.594
LG20	lmSNP_993	0.725	49.594
LG20	SSR-Ssleer15.1	0.725	49.594
LG20	lmSNP_997	0.725	57.205
LG20	lmSNP_998	0.725	57.205
LG20	lmSNP_994	0.725	63.19
LG20	lmSNP_995	0.725	63.19
LG20	lmSNP_996	0.725	63.19
LG20	lmSNP_992	0.725	66.849
LG20	lmSNP_990	0.726	77.043
LG21	lmSNP_1048	0.001	0
LG21	lmSNP_1075	0	4.618
LG21	lmSNP_1055	0.001	9.236
LG21	lmSNP_1056	0.001	31.942
LG21	lmSNP_1062	0.002	52.493
LG21	lmSNP_1060	0.002	53.263
LG21	lmSNP_1049	0.001	53.326
LG21	lmSNP_1077	1.43	53.39
LG21	lmSNP_1058	1.43	53.453
LG21	lmSNP_1059	1.43	53.453
LG21	lmSNP_1067	1.43	53.453
LG21	lmSNP_1068	1.43	53.453
LG21	lmSNP_1050	0.001	53.517
LG21	lmSNP_1061	1.43	53.581
LG21	lmSNP_1063	1.43	53.581
LG21	lmSNP_1064	1.43	53.581
LG21	lmSNP_1051	1.43	55.739
LG21	lmSNP_1069	1.43	55.739
LG21	lmSNP_1073	1.43	55.739
LG21	lmSNP_1052	2.139	55.739
LG21	lmSNP_1065	2.139	55.739
LG21	lmSNP_1070	2.139	55.739
LG21	lmSNP_1072	2.139	55.739
LG21	lmSNP_1080	2.139	55.739
LG21	lmSNP_1079	2.139	59.128
LG21	lmSNP_1360	2.139	59.128
LG21	lmSNP_1078	1.43	62.517
LG21	IND-SsaIND058TKU	2.139	62.517
LG21	lmSNP_1081	2.139	63.226
LG21	sqSNP_15	2.139	63.226
LG21	SSR-EST40	113.364	63.226
LG22	IND-SsaIND160TKU	0	0
LG22	lmSNP_1082	0	0
LG22	lmSNP_1090	0	0
LG22	lmSNP_1098	0	0
LG22	lmSNP_1100	0	0
LG22	lmSNP_1111	0	0
LG22	lmSNP_1112	0	0
LG22	lmSNP_1093	0.011	0.241
LG22	lmSNP_1085	0	0.483
LG22	lmSNP_1083	0	0.724
LG22	lmSNP_1094	0	36.091
LG22	IND-SsaIND080TKU	0	39.457
LG22	lmSNP_1096	0	56.632
LG22	lmSNP_1088	0	60.343
LG22	lmSNP_1104	0	64.054
LG22	lmSNP_1105	0	64.054
LG22	lmSNP_1101	0	67.764
LG22	lmSNP_1102	0	72.179
LG22	lmSNP_1107	0	72.179
LG22	lmSNP_1109	0	72.179
LG22	lmSNP_1087	0	75.83
LG22	lmSNP_1095	0	75.83
LG22	lmSNP_1110	0	75.83
LG22	lmSNP_1113	0	75.83
LG22	lmSNP_1118	0	75.83
LG22	lmSNP_1119	0	75.83
LG22	lmSNP_1120	0	75.83
LG22	lmSNP_1122	0.004	76.54
LG22	lmSNP_1116	0	76.894
LG22	lmSNP_1099	0	77.249
LG22	lmSNP_1103	0	77.249
LG22	lmSNP_1123	0.008	77.249
LG22	lmSNP_1129	1.407	77.249
LG22	lmSNP_1124	2.803	77.249
LG22	sqSNP_17	2.803	77.249
LG22	lmSNP_1125	4.2	77.249
LG22	lmSNP_1128	10.292	78.477
LG22	lmSNP_1127	10.297	79.705
LG23	SSR-One2ASC	0	0
LG23	lmSNP_1131	6.011	0.171
LG23	lmSNP_1134	12.023	6.594
LG23	lmSNP_1135	12.023	6.594
LG23	lmSNP_1148	12.023	13.017
LG23	lmSNP_1130	12.023	19.441
LG23	lmSNP_1136	12.023	19.441
LG23	lmSNP_1138	12.023	19.441
LG23	lmSNP_1143	12.023	19.441
LG23	lmSNP_1144	12.023	19.441
LG23	lmSNP_1146	12.023	19.441
LG23	lmSNP_1156	12.023	19.441
LG23	lmSNP_1157	12.023	19.441
LG23	lmSNP_1137	12.023	25.864
LG23	lmSNP_1140	12.023	38.75
LG23	lmSNP_1141	12.023	38.75
LG23	lmSNP_1142	12.023	38.75
LG23	lmSNP_1145	12.023	39.467
LG23	lmSNP_1147	12.023	40.184
LG23	lmSNP_1150	12.023	41.359
LG23	lmSNP_1154	12.023	43.81
LG23	lmSNP_1158	12.023	44.523
LG23	lmSNP_1159	12.023	44.523
LG23	lmSNP_1161	12.023	44.523
LG23	lmSNP_1160	16.503	44.523
LG24	lmSNP_1183	0	0
LG24	lmSNP_1172	0.714	0
LG24	lmSNP_1184	0.714	0
LG24	lmSNP_1185	0.714	0
LG24	lmSNP_1186	0.714	0
LG24	lmSNP_1187	0.714	0
LG24	lmSNP_1163	0.714	3.678
LG24	lmSNP_1165	0.714	3.678
LG24	lmSNP_1167	0.714	3.678
LG24	lmSNP_1170	0.714	3.678
LG24	lmSNP_1171	0.714	3.678
LG24	lmSNP_1177	0.714	3.678
LG24	lmSNP_1181	0.714	3.678
LG24	lmSNP_1182	0.714	3.678
LG24	lmSNP_1189	0.714	3.678
LG24	lmSNP_1191	0.714	3.678
LG24	lmSNP_1192	0.714	3.678
LG24	SSR-BHMS269	0.714	3.678
LG24	SSR-Sssp2216	0.714	3.678
LG24	lmSNP_1180	1.216	16.744
LG24	lmSNP_1178	1.717	20.726
LG24	lmSNP_1176	2.998	27.807
LG24	lmSNP_1174	2.218	28.392
LG24	lmSNP_1169	3.777	28.392
LG24	lmSNP_1179	3.777	28.392
LG25	lmSNP_1197	0	0
LG25	lmSNP_1198	0	0
LG25	lmSNP_1195	0	1.55
LG25	lmSNP_1196	0	1.55
LG25	lmSNP_1202	0.974	9.799
LG25	lmSNP_1203	1.948	13.356
LG25	lmSNP_1206	2.922	17.807
LG25	lmSNP_1207	2.922	17.807
LG25	lmSNP_1205	3.896	17.807
LG25	IND-SsaIND198TKU	3.897	19.236
LG25	lmSNP_1211	3.897	27.001
LG25	lmSNP_1214	3.898	32.149
LG25	lmSNP_1216	3.899	33.626
LG25	lmSNP_1217	3.899	33.626
LG25	IND-SsaIND079TKU	3.899	35.055
LG25	lmSNP_1219	3.899	35.055
LG25	lmSNP_1201	3.899	35.764
LG25	lmSNP_1208	3.899	35.764
LG25	lmSNP_1209	3.899	35.764
LG25	lmSNP_1210	3.899	35.764
LG25	lmSNP_1212	3.899	35.764
LG25	lmSNP_1218	3.899	35.764
LG25	lmSNP_1222	3.899	35.764
LG25	lmSNP_1223	3.899	35.764
LG25	lmSNP_1232	3.899	35.764
LG25	sqSNP_22	3.899	35.764
LG25	sqSNP_24	3.899	35.764
LG25	sqSNP_25	3.899	35.764
LG25	SSR-EST103	3.899	35.764
LG25	lmSNP_1221	3.899	36.15
LG25	IND-SsaIND004TKU	3.899	36.473
LG25	lmSNP_1226	3.899	36.473
LG25	lmSNP_1224	3.899	37.182
LG25	lmSNP_1225	3.899	37.182
LG25	lmSNP_1227	3.899	37.182
LG25	lmSNP_1229	3.899	37.892
LG25	lmSNP_1199	3.9	38.601
LG25	lmSNP_1220	3.9	38.601
LG25	lmSNP_1228	3.9	38.601
LG25	SSR-EST44	3.9	38.601
LG25	lmSNP_1233	5.415	38.601
LG25	lmSNP_1234	5.415	38.601
LG25	lmSNP_1237	9.964	38.601
LG25	lmSNP_1235	14.512	38.601
LG25	lmSNP_1236	19.06	38.601
LG26	lmSNP_1266	0	0
LG26	lmSNP_1244	130.583	13.55
LG26	lmSNP_1245	130.583	13.55
LG26	lmSNP_1252	130.583	13.55
LG26	lmSNP_1253	130.583	13.55
LG26	lmSNP_1254	130.583	13.55
LG26	lmSNP_1259	130.583	13.55
LG26	lmSNP_1260	130.583	13.55
LG26	lmSNP_1261	130.583	13.55
LG26	SSR-OmyRGT44TUF	130.583	13.55
LG26	lmSNP_1257	130.583	17.287
LG26	lmSNP_1256	130.583	22.918
LG26	lmSNP_1251	130.583	31.536
LG26	lmSNP_1250	130.583	37.555
LG26	IND-SsaIND140TKU	130.583	43.242
LG26	lmSNP_1238	130.583	43.242
LG26	lmSNP_1239	130.583	43.242
LG26	lmSNP_1243	130.583	43.242
LG26	lmSNP_1246	130.583	43.242
LG26	lmSNP_1247	130.583	43.242
LG26	lmSNP_1258	130.583	43.242
LG26	SSR-EST105	130.583	43.242
LG26	lmSNP_1241	130.604	46.207
LG26	lmSNP_1242	130.604	46.207
LG27	lmSNP_1293	0.24	0
LG27	lmSNP_1290	0.479	0
LG27	lmSNP_1272	1.372	0
LG27	lmSNP_1285	1.372	0.714
LG27	lmSNP_1288	1.372	1.429
LG27	lmSNP_1267	1.372	2.143
LG27	IND-SsaIND051TKU	1.372	2.857
LG27	lmSNP_1286	1.372	2.857
LG27	lmSNP_1291	0.719	3.936
LG27	lmSNP_1292	0.719	3.936
LG27	lmSNP_1280	1.372	5.015
LG27	lmSNP_1282	1.372	6.094
LG27	lmSNP_1283	1.372	11.441
LG27	lmSNP_1277	1.372	16.788
LG27	lmSNP_1278	1.372	16.788
LG27	lmSNP_1284	0	19.058
LG27	lmSNP_1271	1.372	19.058
LG27	lmSNP_1274	1.372	19.058
LG27	lmSNP_1275	1.372	19.058
LG27	lmSNP_1279	1.372	19.058
LG27	lmSNP_1281	1.372	19.058
LG27	lmSNP_1273	1.372	24.249
LG27	SSR-BHMS386	1.372	24.249
LG27	lmSNP_1269	1.372	26.424
LG27	lmSNP_1270	1.372	26.424
LG28	lmSNP_1296	0	0
LG28	lmSNP_1297	1.357	0
LG28	lmSNP_1319	1.357	0
LG28	lmSNP_1300	2.57	30.04
LG28	lmSNP_1301	2.57	33.773
LG28	lmSNP_1303	2.57	33.773
LG28	lmSNP_1304	2.57	33.773
LG28	lmSNP_1309	2.768	36.672
LG28	lmSNP_1310	2.768	38.584
LG28	lmSNP_1312	2.768	40.543
LG28	lmSNP_1313	2.768	42.502
LG28	lmSNP_1318	2.768	42.502
LG28	lmSNP_1317	2.768	43.87
LG28	lmSNP_1314	4.228	43.87
LG28	lmSNP_1315	4.228	43.87
LG29	lmSNP_1344	0	0
LG29	lmSNP_1343	0	3.206
LG29	lmSNP_1339	0.109	3.927
LG29	lmSNP_1337	0.218	4.636
LG29	lmSNP_1338	0.479	4.636
LG29	lmSNP_1336	0.741	4.636
LG29	lmSNP_1331	1.002	5.346
LG29	lmSNP_1332	1.264	5.346
LG29	lmSNP_1333	1.264	5.346
LG29	lmSNP_1330	1.525	10.543
LG29	lmSNP_1328	1.787	13.449
LG29	sqSNP_27	2.048	14.159
LG29	lmSNP_1326	2.31	15.681
LG29	lmSNP_1324	2.31	27.472
LG29	lmSNP_1323	2.31	41.165
LG29	lmSNP_1322	2.31	45.091
LG29	lmSNP_1335	2.31	46.669
LG29	lmSNP_1327	2.31	48.247
LG29	lmSNP_1321	2.31	49.825
LG29	lmSNP_1329	2.31	49.825
LG29	lmSNP_1334	2.31	49.825
LG29	lmSNP_1340	2.31	49.825
